# Supplementary material for: Exploring pandemic metaphors in educational contexts: a survey on the language of teachers and educators in Reggio Emilia, Italy
Source: Front Psychol. 2023 May 16;14:1192653. doi: 10.3389/fpsyg.2023.1192653 (PMC10227590; doi:10.3389/fpsyg.2023.1192653)
Supplement: Supplementary file 2 [file Data_Sheet_1.XLSX]

## Sheet: Questions and answers 
Questions and answers of the questionnaire
numero		Etá:	Genere:	Titolo di studio: (Diploma di...; Laurea in...; Dottorato in....)	Ruolo:	Materia/materie di insegnamento:	Anni di esperienza nello stesso ruolo:	Grado scolastico:	Quale immagine ti viene in mente per descrivere la pandemia?	Perchè hai scelto proprio questa immagine?	Quali parole ti vengono in mente per descrivere la pandemia?	Perchè hai scelto proprio queste parole?	Ti è capitato di parlare della pandemia durante le attività quotidiane con bambini/ragazzi? (per attività intendiamo lezioni, attività didattiche di vario genere ma anche situazioni di dialogo informale)	Se sì, in che modo ti è capitato di descrivere la pandemia, le esperienze e gli eventi ad essa connessi? (far notare metafore, commentare senza citare)	Quali descrizioni ti sembrano più presenti nei discorsi dei tuoi alunni riguardo alla pandemia? (wordcloud )	Hai progettato attività specifiche con gli alunni mirate a discutere dell’esperienza della pandemia?	Se sì, che tipo di attività?	Quali letture interpretative hai proposto? Quali condivisioni e valutazioni ci sono state con/tra gli alunni?		La pandemia come situazione complessiva	Il Covid-19 come:	La diffusione del contagio come:	Misure per contenere il contagio:	Gli altri durante la pandemia:	I medici e il personale sanitario attivi nella cura del Covid-19:	Il vaccino come prodotto della ricerca scientifica:	La fine della pandemia:	Tra le metafore che hai appena scelto, quali ti sembra di aver usato più spesso?	Tra le metafore che hai appena scelto, ce ne sono alcune che ti sembra di aver usato nella prima fase della pandemia? (Per prima fase, intendiamo il periodo dall’inizio dei contagi fino alla fine delle misure di isolamento decise con il DPCM di marzo 2020)	Se sì, quali?	Hai mai usato la parola distanziamento con questo significato metaforico, parlando del Covid nei contesti educativi?	Quali significati e interpretazioni del concetto di distanziamento hai colto negli alunni? (commento)	In questo periodo di distanziamento quali tra queste parole acquisiscono nuovi significati?	Quali interpretazioni di queste parole avete colto nei bambini e ragazzi?	Quali metafore hai sentito utilizzare dai tuoi alunni per parlare della pandemia e delle esperienze connesse? (worldcloud)	Secondo te, quali scopi e significati ha l'uso di queste metafore per gli alunni?	Ti capita di utilizzare metafore per parlare della pandemia nei contesti in cui operi come insegnante/educatore?	Se sì, quali?	Quali significati hai attribuito a queste metafore?	Tra le metafore proposte in questo questionario, ve ne è una o ve ne sono alcune che ti sembrano negative da un punto di vista educativo?	Se sì, quali?	Tra le metafore proposte in questo questionario, ve ne è una o ve ne sono alcune che ti sembrano interessanti e che ti piacerebbe usare nelle attività educative?	Se sì, quali?	Tra le metafore proposte nel questionario, ve ne sono alcune che secondo te corrispondono alla definizione di “metafora creativa, trasgressiva rispetto al modo consolidato di dire qualcosa e capace di aprire alla complessità”?	Se sì, quali?
1	Dichiaro di aver letto e compreso l'informativa sul trattamento dei dati personali.	36	F	Laurea in Scienze della Cultura	educatore servizi territoriali		10	Scuola secondaria di I grado	visi con mascherina	caratterizzano questo periodo	distanza, chiusura, solitudine, allontanamento	chi era già isolato, durante la pandemia lo è ancora di più	Sí	responsabilità, comunità, sforzo comune	distanza, noia, paura, gsuite	Sí	indagine fotografica su alcuni significati legati a cosa significa diritto allo studio durante la pandemia	distanti ma uniti (corpi lontani e ombre che si toccano)		gioco (con regole, ricerca di soluzioni, strategie…)	avversario (in una partita, che ha un suo obiettivo, su cui dobbiamo prevalere)	domino, reazione a catena, passaparola (da spezzare, interrompere)	gioco di ruolo/lavoro di gruppo (collaborazione), esperimento collettivo (non siamo certi dei risultati, andiamo per tentativi)	alleati (nel conflitto contro il virus)	guide (che esplorano, ci conducono alla via d’uscita…)	punto di svolta (nel percorso di cambiamento avviato dalla pandemia)	ripartenza (dopo aver superato un ostacolo)	gioco di strategia	No		No	distanti ma vicini, ci sono vicinanze invisibili e inaspettate, solo stando lontani puoi coglierle	cura come atteggiamento etico e responsabilità reciproca, condivisione, spazio		distanti ma uniti	ricerca del fare gruppo nonostante sia chiesto di isolarsi, strategie di vicinanza nella lontananza	No			sì	dittatura	sì	gioco di strategia	sì	pandemia come possibilità al nuovo
2	Dichiaro di aver letto e compreso l'informativa sul trattamento dei dati personali.	59	F	Diploma Ist Magistrale- Laurea triennale psicologia	insegnante	Matem- scienze in una classe -storia geografia.scienze nell'altra classe	38	Scuola primaria	nebbia	difficoltà ad orientarsi, bisogno di punti di riferimento	Prudenza-rispetto-comunicazione	Penso siano importanti per affrontare la pandemia- comunicazione chiara e necessaria-rispetto delle regole- prudenza al posto di paura per non farsi bloccare	Sí	In classe 3 ho ascoltato i bimbi, i loro dubbi, le loro paure , il loro desiderio di tornare'liberi', in classe 1 ho cercato di far sì che interiorizzassero il più possibile le norme e le regole, ho risposto alle loro domande, ho cercato di dimostrare con la leggerezza che la vita e la scuola è possibile e bella anche con le norme Covid	Paura per la salute dei loro cari, sofferenza per la limitazioni ai giochi in cortile, agli abbracci, alle feste di compleanno mancate , all' isolamento nel lock down . I racconti dei tamponi, delle paure, ognuno con reazioni diverse a seconda del carattere , dell' indole. Posso aggiungere che è stato oltremodo difficoltoso ambientare una classe 1 alla primaria con 5 b. che non avevano frequentat…	Sí	Sulle norme, giochi di ruolo. In classe 1, gioco dei mimi sulle varie procedure	Dopo l'esperienza di quarantena di tutta la classe 3, durante la Dad e dopo si è molto conversato con loro , pro e contro Dad e rivalutazione ambiente scuola per tutti. Le notizie che i bimbi si scambiavano tra chi era positivo e no, serviva parecchio a rassicurarli, per fortuna i bimbi non stanno male !!		partita (da vincere, in cui competere...), gioco (con regole, ricerca di soluzioni, strategie…), rivoluzione, trasformazione (occasione per cambiare)	avversario (in una partita, che ha un suo obiettivo, su cui dobbiamo prevalere); montagna (ostacolo da superare); allarme / messaggero (che ci sveglia, segnala problemi globali)	domino, reazione a catena, passaparola (da spezzare, interrompere), fiume che rompe argini (evento da prevenire, che dipende da errori)	gioco di ruolo/lavoro di gruppo (collaborazione), contrattacco, resistenza (per opporsi, per non essere annientati, vinti)	alleati (nel conflitto contro il virus), compagni (di avventura, viaggio, sulla stessa barca), sostegno, fonte di energia (per andare avanti, per affrontare le difficoltà, ricominciare)	guide (che esplorano, ci conducono alla via d’uscita…), angeli (che custodiscono, proteggono…)	arma di contrattacco (contro l'attacco del virus, per vincere le sue "truppe"), via di uscita, tasto "esc" (dal campo di azione del virus)	rinascita, rinnovamento, ripartenza (dopo aver superato un ostacolo)	ostacolo da superare- collaborazione per uscirne insieme per spezzare la catena di contagio-ripartenza	Sí	Con la classe 5 , la forza del rispetto delle norme per contrastare l' avanzamento del cammino del virus. L' idea che l' isolamento fosse una forza che permetteva di fermare il contagio, ma fatto tutti insieme norme per interrompere il cammino del virus	Sí	Uno spazio diverso , da organizzare e di cui cogliere le opportunità	resilienza, cura come atteggiamento etico e responsabilità reciproca, solidarietà, spazio, relazioni	La relazione è così bella ed importante che si può vivere bene anche con la distanza a scuola oppure ' consolandoci ' in collegamento sul p c . L' importanza di ciascuno di loro, un'attenzione maggiore che, prima, non c'era, si dava per scontato.	Bufera- sconvolgimento-sacrificio riferito al loro vivere	Verbalizzare uno stato d'animo	Sí	Dopo il temporale, compare il sole o l'arcobaleno	Dare l' idea che ci sia un passaggio, un cambiamento	sì	Dittatura, mancanza di libertà, avvenimento ineluttabile in modo negativo, guerra- caos	sì	Partita da vincere , cambiamento	si	capacità di un cambiamento con risvolti nuovi - rivoluzione -
3	Dichiaro di aver letto e compreso l'informativa sul trattamento dei dati personali.	25	F	Diploma Socio-Psico-Pedagogico	educatore servizio integrazione scolastica		3	Scuola primaria	una finestra	è il luogo da dove abbiamo potuto osservare il mondo in questi mesi	Aria - Socialità	sono le cose di cui ho sentito necessità. Con Aria intendo spazi aperti e rivivere la sensazione del freddo sulle guance, sentire l'aria che passa dalle narici e arriva ai polmoni.	Sí	Sono stati creati spazi e momenti per i ragazzi in cui sono state raccolte frasi, pensieri e vissuti durante la pandemia	Molti hanno riportato quando gli mancasse abbracciare i nonni, altri gli amici; comunque è emersa la mancanza delle relazioni sociali, del contatto fisico. Inoltre molti parlano della mascherina come qualcosa di pesante da sopportare e indossare sempre. Alcuni hanno perso parenti, altri hanno paura, alcuni non sono spaventati. Tutti sperano di tornare alla routine precedente.	Sí	Durante la pandemia: -questionari somministrati attraverso google, abbiamo poi discusso insieme i risultati -condivisione foto dalle finestre di casa -condivisione di attività casalinghe (ricette, origami, letture...per tenerci compagnia) Dopo la pandemia: - momenti di riflessione in classe (paure, sentimenti, emozioni provate prima e ora,...)			rivoluzione, trasformazione (occasione per cambiare), Nuove prospettive e punti di vista, cambio di focus, cambio di punto di osservazione, modifica degli schemi, natura che riemerge	allarme / messaggero (che ci sveglia, segnala problemi globali); Stop che ci ha fermato e ci ha fatto riflettere, ci ha obbligato a fermarci e osservare la frenetica distruzione che stiamo portando alla natura attraverso inquinamento e spreco.	terremoto (che fa tremare terra sotto i piedi, toglie stabilità, crea insicurezza)	gioco di ruolo/lavoro di gruppo (collaborazione), Prova di responsabilità e solidarietà	attori protagonisti (tutti hanno missione, ruolo importante), alleati (nel conflitto contro il virus), compagni (di avventura, viaggio, sulla stessa barca)	angeli (che custodiscono, proteggono…), macchine (infaticabili, lavorano senza sosta), vittime (si sacrificano per il bene della collettività), eroi, supereroi (con doti superiori alla media, capaci di misurarsi con eventi anomali), soldati (nella guerra al virus)	via di uscita, tasto "esc" (dal campo di azione del virus), punto di svolta (nel percorso di cambiamento avviato dalla pandemia)	rinascita, rinnovamento	Gioco, compagni	Sí	guerra	No		resilienza, pazienza, cura come atteggiamento etico e responsabilità reciproca, condivisione, solidarietà, spazio, relazioni		Partita , Vincere, perdere.	Sono modi di immaginare concetti, li utilizzano per spiegare i loro pensieri.	No			si	Tutte quelle che si basano su un combattimento, guerra e distruzione. I virus fanno parte della natura, perciò non dobbiamo distruggerli ma piuttosto dobbiamo trovare una soluzione salutare che ci faccia convivere nell'ambiente in cui risiediamo. Bisogna educare al fatto che fino a ieri abbiamo distrutto e sfruttato tutto quello che volevamo sul pianeta, ma oggi che siamo stati obbligati a fermar…	si	Collaborazione e solidarietà come gioco di squadra, volta all'obiettivo del rispetto della natura	si
4	Dichiaro di aver letto e compreso l'informativa sul trattamento dei dati personali.	30	F	Scienze Sociali-Scienze dell'Educazione	educatore servizio integrazione scolastica		6	Scuola primaria	Gabbia	E' il modo in cui la pandemia mi ha fatta e mi fa sentire	impotenza, preoccupazione, paura, voglia di libertà	sono le sensazioni che mi caratterizzano da quasi un anno ormai	Sí	in questa situazione attraverso comportamenti consapevoli e corretti possiamo difendere e aiutare gli altri	il pensiero che gli adulti si ammalino, genitori, insegnanti, la preoccupazione di dover restare in casa	Sí	narrazioni	la lettura parlava del virus		guerra (da combattere, in cui eliminare il nemico...), rivoluzione, trasformazione (occasione per cambiare)	allarme / messaggero (che ci sveglia, segnala problemi globali); colpo/mazzata/scossa (che scuote, che abbatte, destabilizza)	fiume che rompe argini (evento da prevenire, che dipende da errori)	gioco di ruolo/lavoro di gruppo (collaborazione), esperimento collettivo (non siamo certi dei risultati, andiamo per tentativi)	attori protagonisti (tutti hanno missione, ruolo importante), compagni (di avventura, viaggio, sulla stessa barca), sostegno, fonte di energia (per andare avanti, per affrontare le difficoltà, ricominciare)	guide (che esplorano, ci conducono alla via d’uscita…), soldati (nella guerra al virus)	punto di svolta (nel percorso di cambiamento avviato dalla pandemia)	rinascita, rinnovamento, ripartenza (dopo aver superato un ostacolo), riconquista della libertà	L'importanza delle relazioni , punto di forza, di sostegno e di energia	Sí	la fine della pandemia : Riconquistare la libertà	Sí	distanziamento: utilizzo del gesto dell'abbraccio e del bacio per sentirci vicini. Il distanziamento resta importante come sinonimo di protezione verso l'atro	resilienza, pazienza, cura come atteggiamento etico e responsabilità reciproca, tempo, spazio, viaggio	il tempo: Non vedo l'ora di venire a scuola perchè trascorro tutta la giornata con i miei amici	no	...	Sí	Nemico invisibile di tutto il mondo	usare il termine ''nemico di tutti'' al posto di virus o malattia per dare significato ad una nuova identità di gruppo che oggi deve essere sempre più omogena nella scelta degli atteggiamenti da mantenere , quindi nella condivisione delle prassi e che ha bisogno di un livello molto alto di solidarietà gli uni verso gli altri per sentirsi più forti e sostenuti.	abusi di potere	Perchè riflessioni e critiche sulla gestione politica dell'ultimo anno, sono argomenti che vanno trattati con estrema cautela , altrimenti il rischio che si corre(cosa che fuori dalle scuole accade ogni giorno) e di perdere di vista il vero obbiettivo in questo momento	allarme che ci sveglia e segnala problemi globali	ora che l'educazione civica è stata reintrodotta nelle scuole, per altro, sarebbe utile parlare, fare ricerche e approfondire sempre di più le dinamiche relative all'impatto ambientale, cominciando dalla scuole dell'infanzia a rendere un disciplina a se stante l'educazione ambientale.	si	rivoluzione trasformazione, occasione per cambiare
5	Dichiaro di aver letto e compreso l'informativa sul trattamento dei dati personali.	24	F	Laurea triennale in Scienze dell'educazione	educatore servizio integrazione scolastica		Prima esperienza	Scuola primaria	Mascherina	È quel oggetto che mi ricorda tutti i giorni in che periodo siamo	Ansia, preoccupazione, isolamento, distanziamento	È quello che ci viene chiesto e di conseguenza è quello che provo	Sí	Cerco sempre di farmi spiegare prima il loro punto di vista e poi lo descrivo come se fosse un cartone in modo che lo possano capire: una bella giornata tranquilla e serena ma all'improvviso arrivano i cattivi (il virus) che si impossessano della città/ mondo. Cosa possiamo fare?	Sempre presente il discorso della mascherina	No				guerra (da combattere, in cui eliminare il nemico...), partita (da vincere, in cui competere...), gioco (con regole, ricerca di soluzioni, strategie…)	nemico, conquistatore (contro cui difendersi, contro cui reagire), avversario (in una partita, che ha un suo obiettivo, su cui dobbiamo prevalere), mostro, fantasma (non si vede, incombe, fa paura)	domino, reazione a catena, passaparola (da spezzare, interrompere)	pausa-sospensione, parentesi (dall’ordinario, per riflettere, tornare in sé), gioco di ruolo/lavoro di gruppo (collaborazione), riparo/rifugio (in cui stare al sicuro)	alleati (nel conflitto contro il virus), maschere/alieni (non vediamo i loro volti), sostegno, fonte di energia (per andare avanti, per affrontare le difficoltà, ricominciare)	macchine (infaticabili, lavorano senza sosta), eroi, supereroi (con doti superiori alla media, capaci di misurarsi con eventi anomali), soldati (nella guerra al virus)	portiere - filtro (che impedisce al virus di colpirci, lo fa attendere), via di uscita, tasto "esc" (dal campo di azione del virus), neutralizzatore, domatore (che deve rendere meno pericoloso il virus, permette di conviverci)	liberazione (da un'invasione, occupazione), ritorno della luce, miracolo, rinascita, rinnovamento, ripartenza (dopo aver superato un ostacolo), riconquista della libertà	Riconquista della libertà	No		Sí	Restii anche solo nel potersi alzare dal loro banco	pazienza, tempo, viaggio, relazioni		Mostro che deve essere sconfitto	Il significato secondo me di quell'immagine è il modo più semplice per spiegare quello periodo	Sí	Eroi (le persone che ci stanno aiutando), cattivo (il virus)		Non credo		Si	Viaggio, pausa	Si	Resilienza
6	Dichiaro di aver letto e compreso l'informativa sul trattamento dei dati personali.	57	M	Maestro d’arte	educatore servizi territoriali		20	Scuola primaria	Mascherina	è quella che raffigurano i ragazzi nelle grafiche con maggiore frequenza	Distanziamento Didattica a distanza Assembramento	Sono quelle che sento maggiormente	Sí	con le grafiche o frasi nei contesti	non potete incontrarsi ... rimanere lontani ... libertà di fare/ essere	Sí	In tutte le attività esce sempre la “problematica”			rivoluzione, trasformazione (occasione per cambiare)	montagna (ostacolo da superare)	colonizzazione (di parassita, alieni…)	contrattacco, resistenza (per opporsi, per non essere annientati, vinti)	compagni (di avventura, viaggio, sulla stessa barca)	nuovi protagonisti (che erano in ombra, che vengono in primo piano rispetto ad altri personaggi)	strategia, trucco (per boicottare il virus, indebolirlo)	ripartenza (dopo aver superato un ostacolo)	Ripartenza	No		Sí		cura come atteggiamento etico e responsabilità reciproca, relazioni		Reagire Trovare Scoprire	Riuscire a far “capire” “comprendere” significati non sempre “comprensibili”	Sí			Si alcune ...	Guerra	Si	Reagire Inventare Scoprire	Si	nuove strategie
7	Dichiaro di aver letto e compreso l'informativa sul trattamento dei dati personali.	38	F	Laurea triennale in Lingue	educatore servizio integrazione scolastica		12	Scuola primaria	L’urlo di Munch	Fa paura	Tristezza, frustrazione, depressione	Perché è quello che sento	Sí		Descrizioni reali	No				guerra (da combattere, in cui eliminare il nemico...), gioco (con regole, ricerca di soluzioni, strategie…), follia (caos, squilibrio), rivoluzione, trasformazione (occasione per cambiare)	colpo/mazzata/scossa (che scuote, che abbatte, destabilizza); mostro, fantasma (non si vede, incombe, fa paura)	incendio (da contenere, di cui ridurre i danni), terremoto (che fa tremare terra sotto i piedi, toglie stabilità, crea insicurezza), fiume che rompe argini (evento da prevenire, che dipende da errori)	gioco di ruolo/lavoro di gruppo (collaborazione), contrattacco, resistenza (per opporsi, per non essere annientati, vinti)	maschere/alieni (non vediamo i loro volti)	angeli (che custodiscono, proteggono…), soldati (nella guerra al virus)	via di uscita, tasto "esc" (dal campo di azione del virus), strategia, trucco (per boicottare il virus, indebolirlo), neutralizzatore, domatore (che deve rendere meno pericoloso il virus, permette di conviverci)	liberazione (da un'invasione, occupazione), ritorno della luce, miracolo, rinascita, rinnovamento, ripartenza (dopo aver superato un ostacolo), riconquista della libertà	Nemico	No		Sí	Stare lontani uno dall’altro	resilienza, pazienza, solidarietà, relazioni	Relazioni	Non ci possiamo abbracciare	Stare vicino con l’altro	No			No		Relazioni, luce in fondo al tunnel		No
8	Dichiaro di aver letto e compreso l'informativa sul trattamento dei dati personali.	45	F	Laurea in Scienze Naturali	educatore servizio integrazione scolastica		5	Scuola primaria	Disperazione	Generalmente le persone prima di capire come reagire davanti a un fatto grave, tendono a disperarsi.	Resilienza e coesione	Perché davanti a un problema globale è la l unione che fa la forza	Sí	Attraverso il racconto delle loro esperienze rispetto al Corona virus	La descrizione della paura della dipartita di un loro caro	No		Abbiamo parlato delle loro paure		guerra (da combattere, in cui eliminare il nemico...), partita (da vincere, in cui competere...), gioco (con regole, ricerca di soluzioni, strategie…)	montagna (ostacolo da superare), allarme / messaggero (che ci sveglia, segnala problemi globali), mostro, fantasma (non si vede, incombe, fa paura)	attacco militare, campagna militare (ampia, distribuita su più fronti, con truppe organizzate)	gioco di ruolo/lavoro di gruppo (collaborazione), contrattacco, resistenza (per opporsi, per non essere annientati, vinti), riparo/rifugio (in cui stare al sicuro)	minaccia / untori / spie (qualcuno di cui diffidare), compagni (di avventura, viaggio, sulla stessa barca), sostegno, fonte di energia (per andare avanti, per affrontare le difficoltà, ricominciare)	eroi, supereroi (con doti superiori alla media, capaci di misurarsi con eventi anomali), agenti/agenti speciali (in una dittatura, del nuovo potere della medicina e della scienza), soldati (nella guerra al virus)	arma di contrattacco (contro l'attacco del virus, per vincere le sue "truppe"), via di uscita, tasto "esc" (dal campo di azione del virus), strategia, trucco (per boicottare il virus, indebolirlo)	liberazione (da un'invasione, occupazione), riconquista della libertà	Riconquista della libertà	Sí	Alleati....	Sí	Stranezza. Tristezza	resilienza, solidarietà, spazio, relazioni	Dobbiamo aiutarci	Mostro da sconfiggere	Si sentono protagonisti nella battaglia	Sí	Battaglia da vincere, un nemico invisibile....	Dobbiamo prestare attenzione e non abbassare mai la guardia	Si	Guerra.... Questo termine incute paura Meglio battaglia	Si	Lotta comune	Si	Combattere un mostro
9	Dichiaro di aver letto e compreso l'informativa sul trattamento dei dati personali.	62 anni	F	Laurea in pedagogia	insegnante	Italiano, ambito antropologico, artistico, motorio, scientifico	38 anni	Scuola primaria	Una casa con finestre e porte chiuse	Ho sperimentato e sto sperimentando la fatica mia e dei bimbi a rimanere "dentro" agli edifici ma spesso anche "chiusi" in noi stessi	Fatica, cambiamento obbligato, paura	Ho sperimentato la paura perché mi sono ammalata e paura avevano i bimbi all'inizio dell'anno. Cambiamento perché siamo stati obbligati a cambiare molte cose , senza possibilità di scelta, fatica perché tutto ciò e molto altro presuppone un grande controllo di tutto	Sí	Ne abbiamo parlato in vari modi: spiegazioni scientifiche, regole di comportamento, uso delle schede esplicative, racconto della mia esperienza della malattia, conversazioni sulle fatiche che dobbiamo fare per attuare il distanziamento	I bimbi hanno quasi dimenticato l'esperienza della scorsa primavera o, comunque, ne parlano poco; vivono con sempre maggiore disagio le difficoltà a non poter svolgere alcune attività, a dover indossare la mascherina, si sentono "costretti" da qualcosa di invisibile	No				gioco (con regole, ricerca di soluzioni, strategie…), notte, tenebre, incubo (che deve finire, da rischiarare…), rivoluzione, trasformazione (occasione per cambiare)	nemico, conquistatore (contro cui difendersi, contro cui reagire), mostro, fantasma (non si vede, incombe, fa paura)	incendio (da contenere, di cui ridurre i danni), terremoto (che fa tremare terra sotto i piedi, toglie stabilità, crea insicurezza)	gioco di ruolo/lavoro di gruppo (collaborazione), contrattacco, resistenza (per opporsi, per non essere annientati, vinti), riparo/rifugio (in cui stare al sicuro)	attori protagonisti (tutti hanno missione, ruolo importante), alleati (nel conflitto contro il virus), sostegno, fonte di energia (per andare avanti, per affrontare le difficoltà, ricominciare)	guide (che esplorano, ci conducono alla via d’uscita…), soldati (nella guerra al virus)	arma di contrattacco (contro l'attacco del virus, per vincere le sue "truppe"), neutralizzatore, domatore (che deve rendere meno pericoloso il virus, permette di conviverci)	rinascita, rinnovamento, ripartenza (dopo aver superato un ostacolo), riconquista della libertà	rinascita, rinnovamento	Sí	rinascita, rinnovamento	Sí	Il distanziamento e la posizione statica dei bimbi in classe ha incentivato le parole, spesso ci diciamo che non ci possiamo toccare, scambiare materiale ecc ma possiamo guardarci e parlarci, in primavera non era così	resilienza, pazienza, relazioni	I bimbi subiscono questa situazione ma, con pazienza, stanno aspettando che finisca per poter essere più liberi. Più passa il tempo, più le relazioni fioriscono e si rafforzano nonostante tutto	Ostacolo, mistero, cosa assurda	Sono modi per metabolizzare-sopportare questa situazione e provare a capire	No			Sì	Follia, incendio	Sì	Montagna come ostacolo da superare	Sì	TRASFORMAZIONE, rivoluzione, gioco
10	Dichiaro di aver letto e compreso l'informativa sul trattamento dei dati personali.	55	F	LAUREA	insegnante	LETTERE	20	Scuola secondaria di I grado	ONDA	IDEA DI QUALCOSA CHE TRAVOLGE	INDIFESO-FOBIA	SIAMO VICINI A UNA FOBIA DI GRUPPO, QUALCHE VOLTA INGIUSTIFICATA	Sí	HO CERCATO DI FAR CAPIRE L'IMPORTANZA DEL RISPETTO DELLE REGOLE	DISAGIO-STANCHEZZA-VOGLIA DI AMICI	No				tempesta (con nave in balìa delle onde, barca che rischia di affondare), notte, tenebre, incubo (che deve finire, da rischiarare…)	allarme / messaggero (che ci sveglia, segnala problemi globali); mostro, fantasma (non si vede, incombe, fa paura)	domino, reazione a catena, passaparola (da spezzare, interrompere), fiume che rompe argini (evento da prevenire, che dipende da errori)	pausa-sospensione, parentesi (dall’ordinario, per riflettere, tornare in sé), gioco di ruolo/lavoro di gruppo (collaborazione), prigione (impotenza, assenza di libertà, costrizione fisica)	minaccia / untori / spie (qualcuno di cui diffidare), compagni (di avventura, viaggio, sulla stessa barca)	macchine (infaticabili, lavorano senza sosta), nuovi protagonisti (che erano in ombra, che vengono in primo piano rispetto ad altri personaggi)	arma di contrattacco (contro l'attacco del virus, per vincere le sue "truppe"), neutralizzatore, domatore (che deve rendere meno pericoloso il virus, permette di conviverci)	ritorno della luce, miracolo, oasi/miraggio (che potrebbe essere un'illusione)	LUCE	No		No		solidarietà, spazio, relazioni		BUIO-NEMICO	TRISTEZZA.IMPOSSIBILITà	Sí			NO		NO		NO
11	Dichiaro di aver letto e compreso l'informativa sul trattamento dei dati personali.	43	F	Laurea psicologia	educatore servizio integrazione scolastica		7	Scuola secondaria di I grado	mascherina	la indossiamo tutti	sofferenza, paura, morte	sono da lei provocate	Sí		descrizioni di emozioni di paura, apprensione per gli anziani, i nonni soprattutto	No				tempesta (con nave in balìa delle onde, barca che rischia di affondare), guerra (da combattere, in cui eliminare il nemico...), notte, tenebre, incubo (che deve finire, da rischiarare…)	mostro, fantasma (non si vede, incombe, fa paura)	valanga, tsunami-alluvione (che travolge, imprevedibile, incontenibile…), terremoto (che fa tremare terra sotto i piedi, toglie stabilità, crea insicurezza), fiume che rompe argini (evento da prevenire, che dipende da errori)	pausa-sospensione, parentesi (dall’ordinario, per riflettere, tornare in sé), riparo/rifugio (in cui stare al sicuro)	alleati (nel conflitto contro il virus), compagni (di avventura, viaggio, sulla stessa barca)	angeli (che custodiscono, proteggono…), macchine (infaticabili, lavorano senza sosta)	neutralizzatore, domatore (che deve rendere meno pericoloso il virus, permette di conviverci)	liberazione (da un'invasione, occupazione), ripartenza (dopo aver superato un ostacolo)	nessuna	Sí	mostro, fantasma	No	stare lontani, rispettare la distanza di 1 metro gli uni dagli altri	resilienza, cura come atteggiamento etico e responsabilità reciproca	relazioni: impossibilità di vedere i nonni, gli amici a casa, relazioni a distanza via web; spazio: una distanza che deve essere rispettata, spazio esterno migliore di quello interno	covid 19 come mostro. Vaccino via di uscita	cercare un significato della pandemia e delle esperienze connesse e riuscire ad accettarlo	No			si	pandemia dittatura, medici star	si	fine della pandemia come ripartenza	si	fine della pandemia come rinnovamento, rinascita
12	Dichiaro di aver letto e compreso l'informativa sul trattamento dei dati personali.	28	F	Laurea in scienze dell'educazione	educatore servizio integrazione scolastica	integrazione	3	Scuola primaria	nebbia	la nebbia secondo me sta a significare l'incertezza della condizione che ci circonda, mentre la attraversi non vedi oltre.	novità, reinventarsi, incertezza, paura.	novità e reinventarsi come note positive che questa situazione può lasciarci, un'occasione per rivedere il proprio modo di essere e di agire e quello altrui; incertezza e paura come aspetti che fin da subito ci hanno pervaso e continuano a ripresentarsi.	Sí	esperienza sul testo: ideazione a grande gruppo, i bambini raccontano una mattinata scolastica e paragonano la pandemia ad un grande drago che viene sconfitto grazie al gioco di squadra.	"questo brutto covid", "non possiamo fare niente", "perchè pensiamo che il virus sia cattivo, deve solo sopravvivere".	Sí	narrazioni (lavoro sulla metafora), esperienza di riflessione tramite narrazione iniziale di Rodari (teste fiorite) "come viviamo questo momento?", linguaggio fotografico (come vediamo la scuola oggi?)	condivisione e riflessione emozioni e stati d'animo, quali immagini scegliamo per rappresentarle? perchè? cosa scegliamo di rappresentare?		guerra (da combattere, in cui eliminare il nemico...), gioco (con regole, ricerca di soluzioni, strategie…), notte, tenebre, incubo (che deve finire, da rischiarare…)	nemico, conquistatore (contro cui difendersi, contro cui reagire), mostro, fantasma (non si vede, incombe, fa paura)	attacco militare, campagna militare (ampia, distribuita su più fronti, con truppe organizzate), colonizzazione (di parassita, alieni…)	gioco di ruolo/lavoro di gruppo (collaborazione), prigione (impotenza, assenza di libertà, costrizione fisica)	attori protagonisti (tutti hanno missione, ruolo importante), alleati (nel conflitto contro il virus), compagni (di avventura, viaggio, sulla stessa barca)	eroi, supereroi (con doti superiori alla media, capaci di misurarsi con eventi anomali)	arma di contrattacco (contro l'attacco del virus, per vincere le sue "truppe")	salvezza / vittoria (trovare scampo)	il Covid come mostro/nemico da combattere, pandemia come notte, tenebre	Sí	Covid come mostro	Sí	nuovi modi di vedere (da vicino vedo una cosa, da lontano può sembrare altro)	cura come atteggiamento etico e responsabilità reciproca, spazio, relazioni	distanziamento come nuova modalità di vedere le cose (se la guardo da più vicino la conosco meglio, da vicino può sembrare un'altra cosa)	nemico, mostro (covid), coperta che non fa entrare il virus (mascherina)	l'uso di metafore credo possa sostenere i bambini nel metabolizzare e affrontare la situazione attuale, cercando di aiutarli nel comprenderla e trovare nuove strategie e modalità per vivere il contesto attuale.	Sí			non credo, penso che ogni figura metaforica nasca e si adatti dalle e alle visioni dei bambini per questo non credo che si vi siano di metafore negative.		si	mi interessa approfondire le metafore che trattano della fase attuale/futura della pandemia, concentrandomi su metafore che possano definire il vaccino, la fine della pandemia ecc.	si
13	Dichiaro di aver letto e compreso l'informativa sul trattamento dei dati personali.	51 anni	F	diploma di maturità	insegnante	linguaggi espressivi/atelier	28	Scuola primaria	organismo vivente	la pandemia ha ben evidenziato come siamo in stretta connessione e relazione, gli uni con gli altri, come se la terra fosse un grande organismo vivente dove ogni elemento, dal più microscopico al più grande, ha un ruolo fondamentale per il benessere/malessere dell'intero organismo	consapevolezza, collaborazione, tensione ed empatia	consapevolezza perchè a volte, chi non ha vissuto direttamente o da vicino il Covid, sembra non avere la percezione della situazione...addirittura negandola. Collaborazione perchè è la risorsa che abbiamo per superare la pandemia. Tensione ed empatia è la qualità fondamentale ora, in questo periodo difficile di pandemia, e sempre per consentire al nostro pianeta (e a noi stessi) di sopravvivere.	Sí	con i bambini mi sembra importante raccogliere vissuti, domande, mettere in circolo i punti di vista, cercare insieme risposte possibili anche nella ricerca di modalità nuove che ci possano consentire di sentirci ancora comunità	mi colpisce spesso la naturalezza con cui i bambini affrontano tematiche relative alla malattia e alle misure di sicurezza adottate. Sembrano, forse più di noi adulti, cercare di capire le ragioni, costruendo teorie o facendo riferimento a conoscenze che argomentano i provvedimenti in corso.	No		sono stata nel dialogo con i bambini, ogni volta che si proponeva una riflessione da parte loro, cercando di raccogliere esperienze e punti di vista di ognuno. Le riletture interpretative le abbiamo fatte insieme, a più voci, nell'ascolto reciproco		disequilibrio	allarme / messaggero (che ci sveglia, segnala problemi globali)	fiume che rompe argini (evento da prevenire, che dipende da errori)	gioco di ruolo/lavoro di gruppo (collaborazione)	sostegno, fonte di energia (per andare avanti, per affrontare le difficoltà, ricominciare)	guide (che esplorano, ci conducono alla via d’uscita…)	allenatore (per istruire il nostro corpo a reagire)	ripartenza (dopo aver superato un ostacolo)	lavoro di gruppo	Sí	disequilibrio	Sí	distanziamento legato all'idea di sicurezza ma è diventata anche l'occasione per inventare nuovi giochi che prevedono la distanza	cura come atteggiamento etico e responsabilità reciproca, spazio, relazioni	responsabilità, pazienza, spazio, relazioni	una in particolare mi ha colpito. Questo bambino diceva che il brutto tempo è un pò come la pandemia: non si può uscire perchè altrimenti ci si ammala e si trascorre il tempo chiusi in casa... mi ha fatto molto riflettere!!	di trovare i significati a ciò che vivono intorno a loro. La metafora è uno strumento geniale per apprendere e significare le esperienze	Sí	organismo vivente, fare squadra, giocare con le limitazioni inventando nuove possibilità	comprensione delle regole della natura, solidarietà e condivisioni di regole preziose per il benessere della comunità	tutte quelle con accezione catastrofica o distruttiva senza offerta di una possibilità costruttiva		tutte quelle che ingaggiano i bambini a proporre punti di vista e possibili soluzioni		...non saprei, manca il tono, la prossemica, il contesto... difficile dirlo su un elenco di parole
14	Dichiaro di aver letto e compreso l'informativa sul trattamento dei dati personali.	41	F	laureanda in Scienze dell'Educazione	educatore servizio integrazione scolastica		10	Scuola primaria	una portafinestra a vetri chiusa	la reclusione senza sbarre	sottile angoscia continua	la collego subito ad un'emozione forte	Sí	per rinnovare la coscienza e l'attenzione sull'attualità	DAD	No				tempesta (con nave in balìa delle onde, barca che rischia di affondare), guerra (da combattere, in cui eliminare il nemico...), partita (da vincere, in cui competere...)	fiamma (che cerca combustibile, brucia) / pioggia (che si accumula, trova crepe, si infiltra)	incendio (da contenere, di cui ridurre i danni)	gioco di ruolo/lavoro di gruppo (collaborazione), contrattacco, resistenza (per opporsi, per non essere annientati, vinti)	compagni (di avventura, viaggio, sulla stessa barca), sostegno, fonte di energia (per andare avanti, per affrontare le difficoltà, ricominciare)	angeli (che custodiscono, proteggono…), eroi, supereroi (con doti superiori alla media, capaci di misurarsi con eventi anomali)	via di uscita, tasto "esc" (dal campo di azione del virus), punto di svolta (nel percorso di cambiamento avviato dalla pandemia)	ritorno della luce, miracolo, rinascita, rinnovamento	ritorno, riappropriarsi, sohno	No		No	che non lo tengono! forse è una parola di poco significato?!	pazienza, solidarietà, relazioni		separazione da tutta la vita normale	illusione di ritornare a tutto esattamente come prima	No			no		sì	attori protagonisti (tutti hanno missione, ruolo importante)	sì	gioco di ruolo, mi fa venire in mente il teatro, i giochi di società (quindi regole e collaborazione ludica)
15	Dichiaro di aver letto e compreso l'informativa sul trattamento dei dati personali.	37	F	Laurea in Scienze dell'Educazione	educatore servizio integrazione scolastica		12	Scuola primaria	una piazza dove nessuno si incrocia e tutti sono lontani gli uni dagli altri	Le conseguenze del distanziamento sociale in atto non permettono contatti con le altre persone, nè casuali nè intenzionali.	Distanziamento, attenzione, protezione, isolamento	Oltre a sentirle ripetere ogni giorno dalle persone e dai mass media, sono tutte parole che viviamo sulla nostra pelle, quotidianamente.	Sí	Parlando in modo chiaro e semplice di quello che sta succedendo (nonostante tutti fossero già preparati). L'attenzione maggiore è stata quella di non incutere nessun timore nè paura rispetto al come vivere insieme il tempo scuola, ma di parlare delle nuove abitudini che dobbiamo rispettare come necessarie per stare insieme.	Hanno compreso cosa succede e cosa dobbiamo fare (lavare le mani, disinfettarle, indossare la mascherina). Non noto nessuna descrizione di paura.	No				gioco (con regole, ricerca di soluzioni, strategie…)	montagna (ostacolo da superare)	domino, reazione a catena, passaparola (da spezzare, interrompere), colonizzazione (di parassita, alieni…)	gioco di ruolo/lavoro di gruppo (collaborazione)	compagni (di avventura, viaggio, sulla stessa barca), sostegno, fonte di energia (per andare avanti, per affrontare le difficoltà, ricominciare)	nuovi protagonisti (che erano in ombra, che vengono in primo piano rispetto ad altri personaggi)	portiere - filtro (che impedisce al virus di colpirci, lo fa attendere)	ripartenza (dopo aver superato un ostacolo), riconquista della libertà	Gli altri come compagni di viaggio e sostegno per affrontare le difficoltà	No		No		resilienza, cura come atteggiamento etico e responsabilità reciproca, relazioni		Virus come mostro da combattere	Il significato è stato veicolato dalle parole che sentono intorno a loro senza una reale spiegazione di quello che sta succedendo.	No			sì	Tutte quelle che hanno a che fare con un lessico che richiami alla guerra o alla battaglia	sì	Tutte quelle che invitano alla condivisione, alla collaborazione e al sostegno reciproco	sì	Pandemia come rivoluzione e trasformazione
16	Dichiaro di aver letto e compreso l'informativa sul trattamento dei dati personali.	45	M	Diploma ragioneria	educatore servizi territoriali		15	Scuola primaria	Guerra mondiale	le conseguenze psico-fisiche sono molto simili a quelle che si sono manifestate dopo l'ultima guerra mondiale	relazioni distanti e complicate, buco temporale, attesa, evento inatteso ma prevedibile	mi sembrano e più opportune	No		stanchezza, fatica, noia,	No				tempesta (con nave in balìa delle onde, barca che rischia di affondare), gioco (con regole, ricerca di soluzioni, strategie…), rivoluzione, trasformazione (occasione per cambiare), incendio (che divampa, si diffonde, compromette, distrugge)	nemico, conquistatore (contro cui difendersi, contro cui reagire), allarme / messaggero (che ci sveglia, segnala problemi globali)	incendio (da contenere, di cui ridurre i danni), valanga, tsunami-alluvione (che travolge, imprevedibile, incontenibile…), terremoto (che fa tremare terra sotto i piedi, toglie stabilità, crea insicurezza)	gioco di ruolo/lavoro di gruppo (collaborazione), esperimento collettivo (non siamo certi dei risultati, andiamo per tentativi)	attori protagonisti (tutti hanno missione, ruolo importante), alleati (nel conflitto contro il virus), compagni (di avventura, viaggio, sulla stessa barca), sostegno, fonte di energia (per andare avanti, per affrontare le difficoltà, ricominciare)	angeli (che custodiscono, proteggono…), eroi, supereroi (con doti superiori alla media, capaci di misurarsi con eventi anomali), soldati (nella guerra al virus)	allenatore (per istruire il nostro corpo a reagire), portiere - filtro (che impedisce al virus di colpirci, lo fa attendere)	liberazione (da un'invasione, occupazione), rinascita, rinnovamento, ripartenza (dopo aver superato un ostacolo), riconquista della libertà	guerra, nemico, alleati, liberazione	Sí	guerra, nemico, alleati, liberazione	Sí		resilienza, pazienza, cura come atteggiamento etico e responsabilità reciproca, condivisione, solidarietà, tempo, spazio, viaggio, relazioni		mostro	oggetto/essere senziente che condiziona tanti aspetti della mia vita (dall'avere paura a non poter fare)	No			si		si		si
17	Dichiaro di aver letto e compreso l'informativa sul trattamento dei dati personali.	27	M	laurea triennale servizio sociale	educatore servizi territoriali		3	Scuola secondaria di I grado	I lavoratori che facevano le riunioni al bar	Mi fa pensare ai tentativi e alle capacità umane di riportare tutti gli avvenimenti verso uno stato più compatibilmente con la normalità e quotidianità appena destabilizzata. ES. i lavoratori che fanno le riunioni in presenza al bar, per cercare di trovare una sorta di routine e vicinanza con quello che era la loro giornata standard.	incredulità, inaspettata, sofferenza, visione parziale, solitudine, abitudine	Perchè sono le sensazioni che ho provato e provo tutt'ora e che alle volte riscontro negli altri	Sí	non parlavamo nello specifico di pandemia più che altro di D.A.D. e di quello che i ragzzi facevano a casa durante il lockdown e quello che avrebbero voluto fare dopo un eventuale apertura.	la DAD	No				gioco (con regole, ricerca di soluzioni, strategie…), follia (caos, squilibrio)	allarme / messaggero (che ci sveglia, segnala problemi globali)	terremoto (che fa tremare terra sotto i piedi, toglie stabilità, crea insicurezza), fiume che rompe argini (evento da prevenire, che dipende da errori)	pausa-sospensione, parentesi (dall’ordinario, per riflettere, tornare in sé), gioco di ruolo/lavoro di gruppo (collaborazione), esperimento collettivo (non siamo certi dei risultati, andiamo per tentativi)	compagni (di avventura, viaggio, sulla stessa barca), dispersi (di cui abbiamo perso le notizie, che non possiamo incontrare)	vittime (si sacrificano per il bene della collettività)	allenatore (per istruire il nostro corpo a reagire), punto di svolta (nel percorso di cambiamento avviato dalla pandemia), neutralizzatore, domatore (che deve rendere meno pericoloso il virus, permette di conviverci)	oasi/miraggio (che potrebbe essere un'illusione), ripartenza (dopo aver superato un ostacolo), riconquista della libertà	infermieri-vittime	No		No		pazienza, cura come atteggiamento etico e responsabilità reciproca, solidarietà, relazioni		prigione	rendere più chiari loro vissuti	No			si	considerare la pandemia come una guerra, oppure considerare considerare eroi chi ha fatto il proprio lavoro nonostante le difficolto e le paure, li ritengo più vittime che eroi	no		no
18	Dichiaro di aver letto e compreso l'informativa sul trattamento dei dati personali.	49	F	Laurea in Lettere moderne	insegnante	Lettere	Circa 20	Scuola secondaria di I grado	Schermata delle videocamere dei miei alunni	Mi fa tornare alla mente il periodo di lockdown , di didattica a distanza che per me ha coinciso col momento di massima reclusione. Mi ricorda anche la fatica e la sterilità di quel metodo d'insegnamento	globalità	ovviamente perchè fenomeno del mondo intero che in qualche modo ci lega tutti	Sí	L'ho legata a situazioni simili descritte in letteratura o in storia	Non hanno riportato descrizioni in merito	No				notte, tenebre, incubo (che deve finire, da rischiarare…), rivoluzione, trasformazione (occasione per cambiare)	Come una cosa (epidemia) che nella storia dell'uomo si è ciclicamente riproposta	domino, reazione a catena, passaparola (da spezzare, interrompere)	gioco di ruolo/lavoro di gruppo (collaborazione), contrattacco, resistenza (per opporsi, per non essere annientati, vinti)	attori protagonisti (tutti hanno missione, ruolo importante), alleati (nel conflitto contro il virus), compagni (di avventura, viaggio, sulla stessa barca), sostegno, fonte di energia (per andare avanti, per affrontare le difficoltà, ricominciare)	guide (che esplorano, ci conducono alla via d’uscita…)	arma di contrattacco (contro l'attacco del virus, per vincere le sue "truppe")	rinascita, rinnovamento, ripartenza (dopo aver superato un ostacolo)	Ripartenza, rinascita	No		No		cura come atteggiamento etico e responsabilità reciproca, condivisione, relazioni		E' come una guerra	Scongiurare la paura	No			Sì	Quelle più legate al campo semantico della guerra	Sì	Gioco	Non saprei
19	Dichiaro di aver letto e compreso l'informativa sul trattamento dei dati personali.	42	F	maturità artistica	educatore servizi territoriali		10	Scuola primaria	persona sola alla finestra	mi ricorda la solitudine e la mancanza di libertà	distanziamento, mancanza	è l'aspetto che più mi ha colpito in questi mesi	Sí	dare indicazioni senza allarmismi	distanziamento, mascherina, covid, pandemia, gel	No				partita (da vincere, in cui competere...), notte, tenebre, incubo (che deve finire, da rischiarare…), rivoluzione, trasformazione (occasione per cambiare)	avversario (in una partita, che ha un suo obiettivo, su cui dobbiamo prevalere); allarme / messaggero (che ci sveglia, segnala problemi globali)	colonizzazione (di parassita, alieni…), fiume che rompe argini (evento da prevenire, che dipende da errori)	gioco di ruolo/lavoro di gruppo (collaborazione), riparo/rifugio (in cui stare al sicuro)	attori protagonisti (tutti hanno missione, ruolo importante), alleati (nel conflitto contro il virus), compagni (di avventura, viaggio, sulla stessa barca)	eroi, supereroi (con doti superiori alla media, capaci di misurarsi con eventi anomali), soldati (nella guerra al virus)	arma di contrattacco (contro l'attacco del virus, per vincere le sue "truppe"), strategia, trucco (per boicottare il virus, indebolirlo), punto di svolta (nel percorso di cambiamento avviato dalla pandemia)	rinascita, rinnovamento, ripartenza (dopo aver superato un ostacolo)	ripartenza	No		No		cura come atteggiamento etico e responsabilità reciproca, condivisione, solidarietà, tempo, relazioni		distanziamento	distanza fisica ma non emotiva	No			si	alieni	si	solidarietà	si	gioco, esperimento
20	Dichiaro di aver letto e compreso l'informativa sul trattamento dei dati personali.	30	F	Laurea Magistrale	educatore servizi territoriali		5	Scuola secondaria di I grado	Incertezza	Nel momento del lockdown, è venuto meno un pensiero progettuale "largo", mentre si è dovuto agire, riadattandosi sul "qui e ora", interrompendo le progettualità che, fino a un momento prima, stavamo portando avanti con i ragazzi.	Incertezza, preoccupazione, rimodulazione, cambiamento, didattica a distanza	Tengono insieme le "facce" della stessa medaglia: da un lato, gli aspetti di maggiore instabilità e blocco, dall'altra le opportunità positive che una situazione sociale e storica come questa dischiude.	Sí	Supportando la rielaborazione verbale dei ragazzi con immagini evocative che li aiutassero a "tirare fuori" le parole	Chiusura/solitudine, morte, speranza	Sí	I ragazzi sceglievano delle immagini evocative che l'adulto aveva organizzato sul tavolo. Sulla base di quelle immagini, i ragazzi formulavano un pensiero su come avevano vissuto i mesi scorsi, si raccontavano	Abbiamo messo a valore, senza giudicare le parole dei ragazzi accogliendo il loro sentito. Sono emerse la necessità di relazioni, il bisogno di raccontarsi a sè stessi e agli altri, il bisogno di tornare a vivere contesti socializzanti		tempesta (con nave in balìa delle onde, barca che rischia di affondare), notte, tenebre, incubo (che deve finire, da rischiarare…), follia (caos, squilibrio)	montagna (ostacolo da superare), colpo/mazzata/scossa (che scuote, che abbatte, destabilizza), mostro, fantasma (non si vede, incombe, fa paura)	incendio (da contenere, di cui ridurre i danni), valanga, tsunami-alluvione (che travolge, imprevedibile, incontenibile…), terremoto (che fa tremare terra sotto i piedi, toglie stabilità, crea insicurezza)	pausa-sospensione, parentesi (dall’ordinario, per riflettere, tornare in sé), contrattacco, resistenza (per opporsi, per non essere annientati, vinti), riparo/rifugio (in cui stare al sicuro)	compagni (di avventura, viaggio, sulla stessa barca), dispersi (di cui abbiamo perso le notizie, che non possiamo incontrare)	guide (che esplorano, ci conducono alla via d’uscita…), nuovi protagonisti (che erano in ombra, che vengono in primo piano rispetto ad altri personaggi)	punto di svolta (nel percorso di cambiamento avviato dalla pandemia)	ritorno della luce, miracolo, rinascita, rinnovamento	Ritorno alla luce dopo un periodo di buio	No		Sí	Tutela per sè e per gli altri	solidarietà, tempo, spazio, relazioni	La necessità di relazioni e di vivere contesti altri che non sia solo quello domestico	Nemico invisibile	Cercano di dare senso a qualcosa che non si vede, ma di cui ne percepiscono gli effetti tramite il racconto di familiari, mass-media ecc...Lo personificano	No			Non necessariamente...dipende sempre da come viene collocata nel discorso e dall'enfasi che se ne fa		Rinnovamento, rinascita, ritorno alla luce dopo un terremoto, una tempesta....	Sono tutte quelle che richiamano a un ritorno positivo, a una normalità ritrovata, che ridanno speranza.	Possono diventarlo nel momento in cui vengono offerte dall'adulto nel dialogo con i ragazzi, per aiutarli a trovare le parole o immagini per significare i vissuti complessi che hanno attraversato. Questa è un'attenzione, sensibilità e competenza dell'adulto
21	Dichiaro di aver letto e compreso l'informativa sul trattamento dei dati personali.	44	M	Diploma di Ragioneria	educatore servizio integrazione scolastica		2	Scuola secondaria di I grado	caos	non lo so	paura	non lo so	Sí	confusione	disagio	No				notte, tenebre, incubo (che deve finire, da rischiarare…)	allarme / messaggero (che ci sveglia, segnala problemi globali)	domino, reazione a catena, passaparola (da spezzare, interrompere)	esperimento collettivo (non siamo certi dei risultati, andiamo per tentativi)	burattini, marionette (in balìa delle decisioni altrui)	macchine (infaticabili, lavorano senza sosta)	neutralizzatore, domatore (che deve rendere meno pericoloso il virus, permette di conviverci)	oasi/miraggio (che potrebbe essere un'illusione)	allarme	No		Sí	La menzogna	solidarietà, spazio, relazioni	tristezza	fuori come un balcone	nessuno	No			si		no		no
22	Dichiaro di aver letto e compreso l'informativa sul trattamento dei dati personali.	22	F	Diploma di ottica	educatore servizio integrazione scolastica		3 + 2 di volontariato campi annessi	Scuola primaria	Natura che si riprende il proprio spazio	Penso sia veritiera	Karma, ruota, conseguenza	Per consapevolezza	Sí	Come qualcosa che passerà	Cattivo, brutto, triste	No				rivoluzione, trasformazione (occasione per cambiare)	allarme / messaggero (che ci sveglia, segnala problemi globali)	fiume che rompe argini (evento da prevenire, che dipende da errori)	gioco di ruolo/lavoro di gruppo (collaborazione)	compagni (di avventura, viaggio, sulla stessa barca), sostegno, fonte di energia (per andare avanti, per affrontare le difficoltà, ricominciare)	macchine (infaticabili, lavorano senza sosta)	allenatore (per istruire il nostro corpo a reagire)	ripartenza (dopo aver superato un ostacolo)	Il pensiero comune è consapevole e positivo	Sí	Tutte	Sí	Lo stare lontani, privazione di libertà di relazione in ogni suo modo	cura come atteggiamento etico e responsabilità reciproca, tempo, relazioni		Un mostro cattivo, qualcosa che si spera passi presto	Normalizzare le privitizzazioni subite da un giorno all'altro	Sí	Occasione per poter sperimentare cose nuove di noi stessi	Di rilancio e riscoperta	No		Si	Quella della montagna	Si	La maggior parte
23	Dichiaro di aver letto e compreso l'informativa sul trattamento dei dati personali.	31	F	Laurea magistrale in Psicologia e Specializzanda in Psicoterapia Sistemico Familiare	educatore servizio integrazione scolastica		2	Scuola primaria	una guerra	per alcune parole e immagini come il coprifuoco, la lontananza dai cari, il pericolo e la sensazione di precarietà	frustrante, lunga, una prova	perchè il tempo percepito durante il lockdown è stato molto più lungo di quello effettivo, e il fatto che sia stato impedito di fare tante cose a cui eravamo abituati e che erano quotidiane è stato difficile da sopportare. Una prova di fede, coraggio e forza di volontà.	Sí	mi è capitato di dover normalizzare situazioni come quarantene o assenze di altri bambini, raccontando che i bambini sarebbero tornati non appena si sarebbero sentiti meglio. Mi è capitato di parlare di speranza e di tenere alto il morale aspettando di poter tornare ad una situazione senza restrizioni e con libertà di movimento e di azione.	difficoltà a stare lontano da amici e parenti. Difficoltà nel non poter toccare gli amici. Paura di ammalarsi e che i cari si ammalassero.	Sí	un questionario con alunni delle medie durante il lockdown per comprendere come stessero vivendo la DAD e la commistione "scuola a casa"			notte, come momento buio che però ha un termine all'alba	montagna (ostacolo da superare)	terremoto (che fa tremare terra sotto i piedi, toglie stabilità, crea insicurezza)	pausa-sospensione, parentesi (dall’ordinario, per riflettere, tornare in sé), gioco di ruolo/lavoro di gruppo (collaborazione), esperimento collettivo (non siamo certi dei risultati, andiamo per tentativi)	alleati (nel conflitto contro il virus), compagni (di avventura, viaggio, sulla stessa barca), sostegno, fonte di energia (per andare avanti, per affrontare le difficoltà, ricominciare)	guide (che esplorano, ci conducono alla via d’uscita…)	arma di contrattacco (contro l'attacco del virus, per vincere le sue "truppe")	ripartenza (dopo aver superato un ostacolo), riconquista della libertà	Gli altri come sostegno e compagni di avventura	Sí	La pandemia come Notte che ha un termine all'alba	Sí	distanti nel corpo ma non nello spirito	resilienza, cura come atteggiamento etico e responsabilità reciproca, condivisione, tempo, viaggio, relazioni	i bambini hanno acquisito capacità di vedere le cose negative in una chiave positiva, per sostenere gli altri, e si sono ritrovati a immaginare scenari possibili a fine pandemia, desideri per cose che vogliono fare e vedere. Per loro la distanza è solo fisica, non nel cuore.	Una battaglia da combattere insieme	Creare un fronte comune per sentirsi meno soli e per avere uno scopo da raggiungere che guidi le loro azioni	Sí	la pandemia come una lunga notte che però, come ogni notte, ha una fine alle luci dell'alba	C'è sempre un termine alle cose negative, anche a quelle che ci sembrano più difficili e occorre solo avere la pazienza di superarle.	si	il covid come un nemico da sconfiggere, gli altri come alieni con la maschera, e tutte le metafore a sfondo "spaventoso e misterioso"	si	la pandemia come un gioco con regole e strategie, per creare uno spirito creativo e innovatore nei bambini	si	la pandemia come un gioco con regole e strategie, per creare uno spirito creativo e innovatore nei bambini e gli altri come un supporto capace di dare energia al gruppo
24	Dichiaro di aver letto e compreso l'informativa sul trattamento dei dati personali.	50	F	laurea	educatore servizio integrazione scolastica		10	Scuola secondaria di I grado	spazio vuoto e silenzioso	per il senso di solitudine che ho percepito	surreale, solitudine, immobilità	per l'incapacità e impossibilità di trovare una soluzione	Sí	ho descritto la pandemia come un evento inaspettato e sconosciuto ,come opportunità per tutte le persone di essere solidali.	pandemia come momento difficile, ma da cui imparare l'importanza delle cose quotidiane e impegno per un futuro migliore e una riflessione su quali sono i veri valori della vita.	No				partita (da vincere, in cui competere...), rivoluzione, trasformazione (occasione per cambiare)	allarme / messaggero (che ci sveglia, segnala problemi globali)	fiume che rompe argini (evento da prevenire, che dipende da errori)	pausa-sospensione, parentesi (dall’ordinario, per riflettere, tornare in sé), gioco di ruolo/lavoro di gruppo (collaborazione)	alleati (nel conflitto contro il virus), compagni (di avventura, viaggio, sulla stessa barca), sostegno, fonte di energia (per andare avanti, per affrontare le difficoltà, ricominciare)	guide (che esplorano, ci conducono alla via d’uscita…), angeli (che custodiscono, proteggono…)	allenatore (per istruire il nostro corpo a reagire), punto di svolta (nel percorso di cambiamento avviato dalla pandemia)	rinascita, rinnovamento, ripartenza (dopo aver superato un ostacolo)	rinascita	No		No	il distanziamento significa non la distanza ma l'unità.	resilienza, pazienza, cura come atteggiamento etico e responsabilità reciproca, tempo, relazioni	l'importanza delle piccole cose, l'impegno per rendere migliore l'umanità, la libertà come valore riscoperto.	una tempesta da affrontare con coraggio,atmosfera sospesa nel tempo, avere un orizzonte più largo.	modalità per percepire ed esprimere in maniera evocativa il proprio pensiero e propri timori.	No			no		si	ripartenza e rinnovamento	no
25	Dichiaro di aver letto e compreso l'informativa sul trattamento dei dati personali.	46	M	Laurea	educatore servizio integrazione scolastica	Tutte	15	Scuola secondaria di I grado	Montagne russe	Per l'andamento altalenante delle emozioni che si sono provate in questo periodo	Approccio antiscientifico, opportunismo	La comunicazione dei mass media è stata caratteristizzata solo da allarmismo	Sí	Dando significato all'evento, cercando di ascoltare le interpretazioni di bambini, rispondendo alle domande senza creare paure esagerate	Come se fosse un animale	No				gioco (con regole, ricerca di soluzioni, strategie…)	avversario (in una partita, che ha un suo obiettivo, su cui dobbiamo prevalere)	domino, reazione a catena, passaparola (da spezzare, interrompere)	gioco di ruolo/lavoro di gruppo (collaborazione)	attori protagonisti (tutti hanno missione, ruolo importante)	guide (che esplorano, ci conducono alla via d’uscita…)	via di uscita, tasto "esc" (dal campo di azione del virus)	riconquista della libertà	Libertà	No		No	Isolamento, paura del contatto	pazienza		Nemico, insetto, confine	Concretizzare ciò che non è concreto	Sí	Finirà questa notte ; la speranza è l'ultima a morire	Di uscita da una situazione	Si	Quelle sulla guerra e quelle che personificano il virus	Si	Quelle riferite al mare, come se fosse un viaggio da superare	No
26	Dichiaro di aver letto e compreso l'informativa sul trattamento dei dati personali.	48	F	diploma di maturità	educatore servizio integrazione scolastica		19	Scuola secondaria di I grado	il deserto	per l'idea di sconfinato, arido, solo	attenzione verso gli altri, solitudine, paura	per il significato che hanno	No		il modo in cui si indossa la mascherina	No				guerra (da combattere, in cui eliminare il nemico...)	allarme / messaggero (che ci sveglia, segnala problemi globali); mostro, fantasma (non si vede, incombe, fa paura)	terremoto (che fa tremare terra sotto i piedi, toglie stabilità, crea insicurezza)	riparo/rifugio (in cui stare al sicuro)	alleati (nel conflitto contro il virus)	macchine (infaticabili, lavorano senza sosta), soldati (nella guerra al virus)	arma di contrattacco (contro l'attacco del virus, per vincere le sue "truppe"), punto di svolta (nel percorso di cambiamento avviato dalla pandemia)	liberazione (da un'invasione, occupazione), ripartenza (dopo aver superato un ostacolo), riconquista della libertà	ripartenza	No		No		pazienza, cura come atteggiamento etico e responsabilità reciproca, condivisione		guerra (al virus)	entrare nel cuore del problema, approfondire, accompagnare con parole nuove	No			no		si	ripartenza	si	resilienza
27	Dichiaro di aver letto e compreso l'informativa sul trattamento dei dati personali.	45	F	laurea in scienze dell''educazione	educatore servizi territoriali		20	Scuola secondaria di I grado	tanti puntini	perchè è dappertutto, è invasiva	caos, pazienza, cambiamento	perchè sono le prove che ho affrontato	Sí	con esempi, con storie	cambiamento, fatica	No				rivoluzione, trasformazione (occasione per cambiare)	fiamma (che cerca combustibile, brucia) / pioggia (che si accumula, trova crepe, si infiltra)	treno che deraglia (evento da prevenire, che dipende da errori), domino, reazione a catena, passaparola (da spezzare, interrompere)	gioco di ruolo/lavoro di gruppo (collaborazione), riparo/rifugio (in cui stare al sicuro)	compagni (di avventura, viaggio, sulla stessa barca), sostegno, fonte di energia (per andare avanti, per affrontare le difficoltà, ricominciare)	guide (che esplorano, ci conducono alla via d’uscita…)	punto di svolta (nel percorso di cambiamento avviato dalla pandemia)	ripartenza (dopo aver superato un ostacolo)	rivoluzione e trasformazione	Sí	rifugio/riparo medici come guide	No	distanziamento fisico	pazienza, spazio	pazienza come attesa costruttiva di cambiamento, spazio da reinventare	covid come mostro, lockdown come prigione	per rappresentare qualcosa di incomprensibile	No			si	eroi, guerra	no		non saprei
28	Dichiaro di aver letto e compreso l'informativa sul trattamento dei dati personali.	36	F	LAUREA IN SCIENZE DELLA FORMAZIONE PRIMARIA	insegnante	ITALIANO ED INGLESE	NOVE ANNI	Scuola primaria	UNA TEMPESTA	PERCHE' IMMAGINO LA PANDEMIA COME UNA GROSSA TEMPESTA, ALLA QUALE NON ABBIAMO SCELTA	INCONTROLLABILE, PERICOLOSA E IMPREVEDIBILE	PERCHE' LA PADEMIA CI HA RESO INERMI ED IMPONENTI.	Sí	Ho attivato una conversazione collettiva su questo tempo, nella quale ogni bambino esprimeva la propria opinione, dubbi ed esperienze personali.	Le descrizioni più presenti, sono quelle che riguardano la vita personale degli alunni.	No				tempesta (con nave in balìa delle onde, barca che rischia di affondare)	nemico, conquistatore (contro cui difendersi, contro cui reagire)	attacco militare, campagna militare (ampia, distribuita su più fronti, con truppe organizzate)	gioco di ruolo/lavoro di gruppo (collaborazione)	attori protagonisti (tutti hanno missione, ruolo importante)	guide (che esplorano, ci conducono alla via d’uscita…), eroi, supereroi (con doti superiori alla media, capaci di misurarsi con eventi anomali)	punto di svolta (nel percorso di cambiamento avviato dalla pandemia)	rinascita, rinnovamento	PUNTO DI SVOLTO, RINASCITA	No		Sí	PROTEZIONE E SICUREZZA	pazienza, cura come atteggiamento etico e responsabilità reciproca, solidarietà, relazioni	CURA DELL'ALTRO, PAZIENZA E SOLIDARIETA'	TEMPESTA, TERREMOTO	NEI MIEI ALUNNI HANNO UN SIGNIFICATO DI IMPREVEDIBILITA' E RABBIA	No			NO		SI'	RINASCITA, RISPETTO	NO
29	Dichiaro di aver letto e compreso l'informativa sul trattamento dei dati personali.	50	F	Diploma d'Istituto Magistrale	insegnante	Italiano,Matematica,Scienze,Inglese,Tecnologia,Musica,Arte.	27	Scuola primaria	Un vortice.	Perché ti cattura.	Forte,devastante,pesante.	Perché l'ho avuto.	Sí	In modo più soft.	L'uso dei dispositivi.	Sí	Filastrocche.	Più che altro conversazioni.		rivoluzione, trasformazione (occasione per cambiare)	montagna (ostacolo da superare)	fiume che rompe argini (evento da prevenire, che dipende da errori)	gioco di ruolo/lavoro di gruppo (collaborazione)	alleati (nel conflitto contro il virus)	angeli (che custodiscono, proteggono…)	strategia, trucco (per boicottare il virus, indebolirlo)	riconquista della libertà	Bisogno di libertà.	Sí	Strategia di difesa.	Sí	Concetto difficile per i bambini.	pazienza	Necessità di tornare alla normalità.	È come un nemico...	Essere meno spaventati.	Sí	Un peso che presto non avremo più.	Significato di libertà.	No.		No.		No.
30	Dichiaro di aver letto e compreso l'informativa sul trattamento dei dati personali.	24	F	laura in scienze dell’educazione	educatore servizio integrazione scolastica		6	Scuola secondaria di I grado	una cassettiera, un oggetto con vari scomparti	perche "pandemia" è un termine-contenitore, che contiene dentro di sè vari aspetti della realtà contingente	complessità, stratificazione, comprensione, adattamento, spartiacque.	perché credo che categorizzare il periodo storico permette solo dal punto di vista salutato sia riduttivo e banalizzante, in quanto ogni fenomeno è sempre multiculturale e interdisciplinare. non credo che il covid sia da relegare all’ambito medico e sanitario.	Sí	come avvenimenti non univoci ma composito: pandemia è emergenza sanitaria, ma anche nuovo tempo familiare, nuove opportunità socializzative, nuova considerazione dello spazio ingessivo ed esterno.	una malattia	No				rivoluzione, trasformazione (occasione per cambiare), shangai: una complessità di elementi che devono essere districati per essere compresi e fatti propri nel proprio bagaglio culturale.	allarme / messaggero (che ci sveglia, segnala problemi globali)	bomba trasversale ad orologeria	gioco di ruolo/lavoro di gruppo (collaborazione), riparo/rifugio (in cui stare al sicuro)	attori protagonisti (tutti hanno missione, ruolo importante)	guide (che esplorano, ci conducono alla via d’uscita…)	punto di svolta (nel percorso di cambiamento avviato dalla pandemia), conquista e simbolo sociale	ripartenza (dopo aver superato un ostacolo)	pandemia come shangai	No		No	distanziamento puramente fisico, non sociale, non emotivo.	pazienza, cura come atteggiamento etico e responsabilità reciproca, condivisione, tempo, spazio, relazioni	cura come cura mentale ancor prima che come immediato atto fisico; pazienza come capire e cercare i momenti ed i modi opportuni per poter compiere i gesti che si vogliono compiere; spazio come necessità - quindi riempire tutto quello che ci viene dato; tempo come entità che davvero esiste: ne ho di più, e quindi lo studio.	pandemia come acquazzone estivo	per indicare qualcosa di transitorio, di travolgente ma naturale, inaspettato ma contingente e quindi da sopportare e accettare.	Sí	la pandemia come se fosse una delle opere più famose della letteratura, ad esempio: le operette morali di Leopardi; la pandemia come catalizzatore.	ho usato questa metafora perché credo sia importante far capire (e visualizzare) ai ragazzi il concetto tale per cui anche in un futuro lontano si potrà apprezzare e ritrovare ciò che la pandemia ha causato e ha modificato: la percezione sociale, le modalità di socializzazione, la vita familiare, i rapporti interfamiliari...	sì	la metafora della pandemia come guerra, lotta; il covid come nemico.	sì		si	in generale tutte le metafore che permettono di guardare alla pandemia come opportunità costruttiva e non come brutto capitolo dell’umanità da sigillare e tenere sotto vuoto nel tentativo di dimenticarsene.
31	Dichiaro di aver letto e compreso l'informativa sul trattamento dei dati personali.	59	F	Diploma in lingue straniere	educatore servizio integrazione scolastica		17 anni	Scuola primaria	Il momento più buio della notte	Perché ad esso succede l'alba, con la sua luce rivelatrice di' cosa' il buio nasconde.	Caos, menzogna, apocalisse, follia, dolore, possibilità...	Sono parole maturate nelle riflessioni di questi lunghi mesi, attraverso lo sguardo su quanto accadeva in me e nei miei 'compagni di viaggio' .	No		Non ho avuto molte occasioni di sentire le loro opinioni, ma è evidente la paura del contagio ed il totale adeguamento alle disposizioni imposte.	No				notte, tenebre, incubo (che deve finire, da rischiarare…), follia (caos, squilibrio), rivoluzione, trasformazione (occasione per cambiare)	allarme / messaggero (che ci sveglia, segnala problemi globali)	terremoto (che fa tremare terra sotto i piedi, toglie stabilità, crea insicurezza)	clausura, ascesi (che rivela cose nascoste, prima invisibili), prigione (impotenza, assenza di libertà, costrizione fisica)	burattini, marionette (in balìa delle decisioni altrui)	star (che amano notorietà, che cercano protagonismo), agenti/agenti speciali (in una dittatura, del nuovo potere della medicina e della scienza)	solo una proposta, fra altre possibili.	rinascita, rinnovamento	rinascita	No		No	Generalmente i ragazzi lo percepiscono come provvedimento scomodo, ma ineluttabile, per questa situazione	pazienza, tempo	Tempo come contenitore	nessuna	avvicinare concetti complessi alle loro esperienze e stimolarli a pensare ed approfondire un argomento, rielaborandolo con i proprio contributo personale e creativo. In definitiva: 'poterlo possedere maggiormente'.	No			no		sì	rivoluzione, trasformazione, follia	no
32	Dichiaro di aver letto e compreso l'informativa sul trattamento dei dati personali.	27	F	Diploma socio psico pedagogico	educatore servizio integrazione scolastica	Italiano, matematica, inglese, scienze, storia, geografia, educazione civica.	2	Scuola primaria	Vetro.	Perché alcune volte ci si può vedere solo attraverso uno schermo o un vetro trasparente ma allo stesso tempo siamo fragili come il vetro di uno specchio o forti come il vetro infrangibile. Tutto dipende da che tipologia di vetro siamo composti.	Limitazione. Nuovi stimoli. Cambiamento. Bisogno di vicinanza. Affetti. Lontananza. Abbracci.	Perché da ciò che mi limita momentaneamente o mi manca cerco dei modi alternativi per ottenere un sentimento o una situazione simile però rimanere vicini.	Sí	L’ho descritto come uno status momentaneo in cui tutti dobbiamo stare attenti per poter rifare poi tutto ciò che desideriamo. Ho spiegato che si può stare vicini anche senza toccarsi e che in questo momento rispettare le regole vuol dire rispettare e tutelare sia se che gli altri in particolare coloro che non indossano la mascherina o sono più deboli.	Desiderano potersi abbracciare e poter abbracciare noi adulti. Poter uscire e giocare come prima e dormire a casa degli amici.	No				partita (da vincere, in cui competere...), gioco (con regole, ricerca di soluzioni, strategie…), rivoluzione, trasformazione (occasione per cambiare), dittatura (libertà compromesse, abusi di potere, controllo)	montagna (ostacolo da superare), mostro, fantasma (non si vede, incombe, fa paura)	domino, reazione a catena, passaparola (da spezzare, interrompere), colonizzazione (di parassita, alieni…)	pausa-sospensione, parentesi (dall’ordinario, per riflettere, tornare in sé), gioco di ruolo/lavoro di gruppo (collaborazione), contrattacco, resistenza (per opporsi, per non essere annientati, vinti), riparo/rifugio (in cui stare al sicuro)	alleati (nel conflitto contro il virus), compagni (di avventura, viaggio, sulla stessa barca)	guide (che esplorano, ci conducono alla via d’uscita…), angeli (che custodiscono, proteggono…), macchine (infaticabili, lavorano senza sosta), vittime (si sacrificano per il bene della collettività), eroi, supereroi (con doti superiori alla media, capaci di misurarsi con eventi anomali), soldati (nella guerra al virus)	arma di contrattacco (contro l'attacco del virus, per vincere le sue "truppe"), portiere - filtro (che impedisce al virus di colpirci, lo fa attendere), via di uscita, tasto "esc" (dal campo di azione del virus), punto di svolta (nel percorso di cambiamento avviato dalla pandemia)	liberazione (da un'invasione, occupazione), salvezza / vittoria (trovare scampo), ritorno della luce, miracolo, rinascita, rinnovamento, ripartenza (dopo aver superato un ostacolo), riconquista della libertà	Partita - rivoluzione - montagna - passaparola da interrompere - contrattacco - alleati - guide - punto di svolta - liberazione - rinascita - riconquista della libertà.	Sí	Contrattacco	Sí	Per gli alunni il distanziamento è l’impossibilità di abbracciare o avere contatti stretti. Alcuni lo vedono come protezione per se e gli altri.	pazienza, cura come atteggiamento etico e responsabilità reciproca, solidarietà, tempo, relazioni	Pazienza e cura	Mostro, liberazione e dittatura	Gli alunni si sentono costretti e spesso non capiscono e non interiorizzano il dover rispettare queste regole per il bene della comunità.	Sí	Partita - rivoluzione - montagna - contrattacco	Partita da vincere insieme e solo se collaboriamo. Rivoluzione della nostra quotidianità per il bene comune. Montagna da superare insieme e più ci uniamo e più la superiamo velocemente.	Si	Dittatura perché potrebbe avere per i bambini un accezione negativa e potrebbe inasprirli maggiormente.	Si	Alleati. Montagna. Rinascita.	Si	Partita da vincere. Dittatura.
33	Dichiaro di aver letto e compreso l'informativa sul trattamento dei dati personali.	20 anni	F	Diploma liceo scientifico (ora al secondo anno di università, scienze dell'educazione)	educatore servizio integrazione scolastica	educatrice a scuola	1.5	Scuola primaria	Un deserto	Perché ci si trova ad essere isolati e molto spesso soli, soprattutto se si abita in comuni diversi dai propri cari.	Solitudine, cooperazione, organizzazione, forza, agitazione.	Ho scelto queste parole perché riassumono questo periodo particolare.	Sí	Ne abbiamo parlato in classe cercando di capire cosa significasse per i bambini questo cambiamento radicale (anche durante l'intervallo, con giochi differenti per esempio).	La pandemia è vista come situazione sgradevole per il gioco e gli incontri tra i bimbi, compresi i lavori di gruppo in classe.	No				gioco (con regole, ricerca di soluzioni, strategie…), follia (caos, squilibrio), rivoluzione, trasformazione (occasione per cambiare)	nemico, conquistatore (contro cui difendersi, contro cui reagire), avversario (in una partita, che ha un suo obiettivo, su cui dobbiamo prevalere)	attacco militare, campagna militare (ampia, distribuita su più fronti, con truppe organizzate), domino, reazione a catena, passaparola (da spezzare, interrompere)	gioco di ruolo/lavoro di gruppo (collaborazione), contrattacco, resistenza (per opporsi, per non essere annientati, vinti), riparo/rifugio (in cui stare al sicuro)	attori protagonisti (tutti hanno missione, ruolo importante), compagni (di avventura, viaggio, sulla stessa barca), sostegno, fonte di energia (per andare avanti, per affrontare le difficoltà, ricominciare)	angeli (che custodiscono, proteggono…), soldati (nella guerra al virus)	arma di contrattacco (contro l'attacco del virus, per vincere le sue "truppe"), punto di svolta (nel percorso di cambiamento avviato dalla pandemia)	liberazione (da un'invasione, occupazione), salvezza / vittoria (trovare scampo), rinascita, rinnovamento	Covid come un nemico da sconfiggere grazie alla cooperazione.	Sí	Utilizzare il lavoro di gruppo e l'organizzazione per proteggerci dal Covid.	Sí	Distanziamento inteso solo fisicamente, anche perché i bimbi continuano a sentirsi anche con chiamate e videochiamate. Risultano molto pazienti e responsabili.	pazienza, solidarietà, spazio, relazioni	Solidarietà e pazienza	Metafore riguardanti l'oceano e la desolazione.	Comprendere meglio la situazione e come fronteggiarla.	Sí	Covid come un nemico dal quale proteggerci, utilizzando le norme igieniche e sociali del distanziamento, per esempio.	Un significato con un riscontro positivo, i bimbi riflettono su questo problema utilizzandole.	Non credo, vanno sempre tutte contestualizzate.		sì	Le strategie da utilizzare, grazie a solidarietà e cooperazione.	sì	Covid inteso come una guerra, uno scontro da vincere grazie a soldati preparati.
34	Dichiaro di aver letto e compreso l'informativa sul trattamento dei dati personali.	34	F	LAUREA MAGISTRALE PSICOLOGIA CLINICA, ABILITAZIONE PROFESSIONE PSICOLOGO	educatore servizi territoriali		5	Scuola primaria	MAPPAMONDO	PERCHE COINVOLGE TUTTO IL GENERE UMANO	PAURA, MALATTIA, ASOCIALITA', CHIUSURA, BLOCCO.	PERCHE' E' UNA SITUAZIONE CHE PORTA MOLTE EMOZIONI NEGATIVE, TI ALLONTANA DALLE PERSONE, FISICAMENTE SOPRATTUTTO, SI ASSOCIA A CHIUSURE, NEL RELAZIONALE, NEL COMMERCIALE, NEL QUOTIDIANO.	Sí	SPIEGAZIONE DELLE CHIUSURE E DELL'INACCESSIBILITA' A DIVERSI SERVIZI E POSTI. RIPRENDERE LE NORME SANITARIE PER PREVENZIONE.	MASCHERINA E GEL MANI. E IMMAGINARI SU COSA SI POTRA' FARE UNA VOLTA PASSSATA O RICORDI DI VIAGGI E ESPERIENZA PRE COVID.	No				partita (da vincere, in cui competere...), gioco (con regole, ricerca di soluzioni, strategie…), rivoluzione, trasformazione (occasione per cambiare)	avversario (in una partita, che ha un suo obiettivo, su cui dobbiamo prevalere); montagna (ostacolo da superare); allarme / messaggero (che ci sveglia, segnala problemi globali)	domino, reazione a catena, passaparola (da spezzare, interrompere), colonizzazione (di parassita, alieni…)	pausa-sospensione, parentesi (dall’ordinario, per riflettere, tornare in sé), gioco di ruolo/lavoro di gruppo (collaborazione), esperimento collettivo (non siamo certi dei risultati, andiamo per tentativi)	alleati (nel conflitto contro il virus), compagni (di avventura, viaggio, sulla stessa barca)	macchine (infaticabili, lavorano senza sosta), nuovi protagonisti (che erano in ombra, che vengono in primo piano rispetto ad altri personaggi), eroi, supereroi (con doti superiori alla media, capaci di misurarsi con eventi anomali)	allenatore (per istruire il nostro corpo a reagire), neutralizzatore, domatore (che deve rendere meno pericoloso il virus, permette di conviverci)	ripartenza (dopo aver superato un ostacolo), riconquista della libertà	LIBERAZIONE	No		Sí		cura come atteggiamento etico e responsabilità reciproca, spazio, relazioni	SPAZIO	VIRUS COME NEMICO IN GUERRA	CAPIRNE LA PERICOLOSITA' IN UN CONCETTO A LORO VICINO	No			SI	QUELLE PIù LEGATE AL GIUDIZIO ES. FARE ERRORI	SI	ESSERE ATTORI PROTAGONISTI ANCHE NELLA PREVENZIONE, FAR ATTENDERE IL VIRUS COME FOSSE MESSO ALLA PORTA	SI	LA PANDEMIA COME GIOCO DOVE USI STRATEGIE
35	Dichiaro di aver letto e compreso l'informativa sul trattamento dei dati personali.	52	F	Laurea in Lingue e letterature straniere	insegnante	Inglese e Area antropologica	20	Scuola primaria	Un magma che si allarga e pervade ogni luogo	Perché come il magma é partita da un punto e si é, più o meno velocemente, diffusa ovunque	Urgenza Protezione Senso Responsabilità	Perché dal momento in cui abbiamo capito di essere in una situazione di urgenza, ci siamo sentiti in dovere di proteggere noi stessi e i più deboli e richiamati ad un alto senso di responsabilità	Sí	Come una situazione contingente in cui é arrivato un piccolo essere (virus) che per vivere ha bisogno di noi , ma se noi gli impediamo (con mascherine e altre buone pratiche) di entrare nel nostro corpo, lui se ne andrà.	Mostro, virus, nemico	Sí	Durante il lockdown abbiamo inviato loro un paio di filmati a cartoni animati per introdurli al discorso; poi abbiamo discusso online, a piccoli gruppi, su come stavano vivendo quel periodo. Ci siamo scambiati diverse e-mail dopo avere messo a disposizione i nostri indirizzi istituzionali.	Abbiamo sottolineato che si tratta di un periodo che passerà, come ce ne sono stati diversi nella storia. Durante il lockdown abbiamo avuto discussioni online, a piccoli gruppi, e scambio di e-mail; al rientro a scuola condivisioni a grande gruppo.		guerra (da combattere, in cui eliminare il nemico...), partita (da vincere, in cui competere...), gioco (con regole, ricerca di soluzioni, strategie…)	nemico, conquistatore (contro cui difendersi, contro cui reagire), avversario (in una partita, che ha un suo obiettivo, su cui dobbiamo prevalere), PROBLEMA DA RISOLVERE	colonizzazione (di parassita, alieni…)	gioco di ruolo/lavoro di gruppo (collaborazione)	attori protagonisti (tutti hanno missione, ruolo importante), alleati (nel conflitto contro il virus), sostegno, fonte di energia (per andare avanti, per affrontare le difficoltà, ricominciare)	guide (che esplorano, ci conducono alla via d’uscita…)	NON NE ABBIAMO PARLATO	liberazione (da un'invasione, occupazione), ripartenza (dopo aver superato un ostacolo)	RIPARTENZA	Sí	PROBLEMA	No	Distanza fisica	resilienza, pazienza, cura come atteggiamento etico e responsabilità reciproca, relazioni	cura, pazienza	mostro, guerra	Credo che si sentano protagonisti di una lotta che appartiene anche a loro	Sí	Problema, ostacolo	Qualcosa da superare insieme	Sì	Quelle legate alla guerra o alla sopraffazione	sì	Quelle legate al mondo ludico	sì	Resilienza
36	Dichiaro di aver letto e compreso l'informativa sul trattamento dei dati personali.	40	F	Diploma magistrale socio-psico-pedagogico	educatore servizio integrazione scolastica		20	Scuola primaria	Puzzle	Perché come un puzzle una cosa sola, che è il gruppo classe, si ritrova diviso e più fragile.	Incertezza, imprevedibile, paure	Sono sensazioni sentite nei discorsi dei bambini	Sí		Mancanza di contatto	No				tempesta (con nave in balìa delle onde, barca che rischia di affondare), rivoluzione, trasformazione (occasione per cambiare)	nemico, conquistatore (contro cui difendersi, contro cui reagire), colpo/mazzata/scossa (che scuote, che abbatte, destabilizza)	valanga, tsunami-alluvione (che travolge, imprevedibile, incontenibile…)	contrattacco, resistenza (per opporsi, per non essere annientati, vinti)	compagni (di avventura, viaggio, sulla stessa barca)	angeli (che custodiscono, proteggono…), eroi, supereroi (con doti superiori alla media, capaci di misurarsi con eventi anomali)	strategia, trucco (per boicottare il virus, indebolirlo)	liberazione (da un'invasione, occupazione), rinascita, rinnovamento, riconquista della libertà	Liberazione	No		No		pazienza, solidarietà		Mostro	Comprensione	No			Si		Si		Si
37	Dichiaro di aver letto e compreso l'informativa sul trattamento dei dati personali.	37	F	Laurea (vecchio ordinamento)	educatore servizio integrazione scolastica	Educatore	10 anni	Scuola secondaria di I grado	Stanza vuota	Perchè credo che abbia generato molte solitudini	Solitudine, difficoltà, adattamento, reinventarsi	Perchè penso che questo particolare momento abbia generato molte solitudini e difficoltà per tutti (e per alcuni in particolare) ma che abbia anche dato la possibilità di reinventarsi (nel proprio ruolo e non solo) e di adattarsi dentro a dinamiche e contesti nuovi (gli adulti ma anche i bambini/ragazzi) facendo emergere non solo le debolezze ma anche le risorse.	Sí		sicuramente ricorre la situazione di distanziamento, l'utilizzo della mascherina e la mancanza di momenti condivisi con gli amici (in particolare in orario extrascolastico)	Sí	in aprile 2020, a distanza - grafiche e parole che evocavano loro il momento specifico che stavamo vivendo.			gioco (con regole, ricerca di soluzioni, strategie…), rivoluzione, trasformazione (occasione per cambiare)	allarme / messaggero (che ci sveglia, segnala problemi globali)	domino, reazione a catena, passaparola (da spezzare, interrompere)	pausa-sospensione, parentesi (dall’ordinario, per riflettere, tornare in sé), gioco di ruolo/lavoro di gruppo (collaborazione), contrattacco, resistenza (per opporsi, per non essere annientati, vinti)	attori protagonisti (tutti hanno missione, ruolo importante), compagni (di avventura, viaggio, sulla stessa barca), sostegno, fonte di energia (per andare avanti, per affrontare le difficoltà, ricominciare)	guide (che esplorano, ci conducono alla via d’uscita…)	neutralizzatore, domatore (che deve rendere meno pericoloso il virus, permette di conviverci)	non saprei	direi il gioco di squadra; collaborazione, resistenza, ricerca di strategie...	Sí	lavoro di gruppo, pausa, sostegno	Sí		condivisione, tempo, spazio, relazioni		battaglia, lotta (utilizzate dai bambini/ragazzi)	credo che per loro significhi qualcosa da vincere e in un certo senso "combattere" qualcosa di cui liberarsi...credo però abbiano anche ben chiaro il contributo che possono dare a questa situazione, come avviene in un gioco di squadra (anche se non ho sentito spesso questa metafora)	No			si	guerra	si alcune	il gioco di squadra	si	pausa, rivoluzione
38	Dichiaro di aver letto e compreso l'informativa sul trattamento dei dati personali.	32	F	Diploma Liceo Scienze Sociali. Laureanda in Scienze dell'Educazione	educatore servizi territoriali		12	Scuola secondaria di I grado	Le persone chiuse nelle proprie case	Perché da un lato comunica il mancato contatto con l'esterno, la libertà dell'incontro con l'altro e dall'altro lato possono emergere alcune positività come un tempo casalingo da reinventare, di riflessione e di relazione maggiore con i propri cari.	Preoccupazione, riflessione, riscoperta, nuovo mondo	La preoccupazione che credo abiti ognuno di noi in questa situazione, a livelli differenti. La riflessione legata alle nostre abitudini, alla società all'importanza delle relazioni a volte date per scontate. La riscoperta di dimensioni nuove del vivere, la riscoperta di sé in tempi e spazi differenti. Il nuovo mondo e modo di vivere la quotidianità che genere nuovi modi e modalità di stare e vede…	No		La mascherina, le regole rigide da rispettare, i nuovi modi di relazionarsi.	No				rivoluzione, trasformazione (occasione per cambiare)	allarme / messaggero (che ci sveglia, segnala problemi globali)	domino, reazione a catena, passaparola (da spezzare, interrompere)	gioco di ruolo/lavoro di gruppo (collaborazione)	alleati (nel conflitto contro il virus)	angeli (che custodiscono, proteggono…)	arma di contrattacco (contro l'attacco del virus, per vincere le sue "truppe")	rinascita, rinnovamento	Rinascita, rinnovamento	No		No		condivisione, tempo, spazio		Fatico a rintracciarle	Fatico a rintracciarle	No			NO		Distanziamento come altro punto di vista, trasformazione		Trasformazione
39	Dichiaro di aver letto e compreso l'informativa sul trattamento dei dati personali.	37	preferisco non rispondere	Laurea	educatore servizio integrazione scolastica		6	Scuola secondaria di I grado	Attesa	Perché dobbiamo aspettare che passi per tornare alla normalità	Virus, mascherina	Perché sono quelle che si sentono più spesso	No		Maschera e obbligo	No				tempesta (con nave in balìa delle onde, barca che rischia di affondare), dittatura (libertà compromesse, abusi di potere, controllo)	nemico, conquistatore (contro cui difendersi, contro cui reagire), ordigno esplosivo (da disinnescare, rendere inoffensivo)	attacco militare, campagna militare (ampia, distribuita su più fronti, con truppe organizzate), colonizzazione (di parassita, alieni…)	esperimento collettivo (non siamo certi dei risultati, andiamo per tentativi)	minaccia / untori / spie (qualcuno di cui diffidare), maschere/alieni (non vediamo i loro volti)	giudici (decidono vita/morte), agenti/agenti speciali (in una dittatura, del nuovo potere della medicina e della scienza)	portiere - filtro (che impedisce al virus di colpirci, lo fa attendere)	riconquista della libertà	Libertà	No		No		pazienza, relazioni		Arma cinese	Cercare un responsabile	No			Non penso		No		No
40	Dichiaro di aver letto e compreso l'informativa sul trattamento dei dati personali.	47	F	Laurea in Scienze dell'Educazione	educatore servizio integrazione scolastica		5	Scuola primaria	i bambini con la mascherina	Perché è come se fosse una parte di noi	paura e ansia	rispecchiamo il mio stato d'animo	No		stato emotivo	No		l'insegnante di classe ha chiesto ai bimbi di disegnarsi come supereroi		tempesta (con nave in balìa delle onde, barca che rischia di affondare), partita (da vincere, in cui competere...), notte, tenebre, incubo (che deve finire, da rischiarare…)	allarme / messaggero (che ci sveglia, segnala problemi globali); colpo/mazzata/scossa (che scuote, che abbatte, destabilizza); mostro, fantasma (non si vede, incombe, fa paura)	valanga, tsunami-alluvione (che travolge, imprevedibile, incontenibile…), terremoto (che fa tremare terra sotto i piedi, toglie stabilità, crea insicurezza), fiume che rompe argini (evento da prevenire, che dipende da errori)	pausa-sospensione, parentesi (dall’ordinario, per riflettere, tornare in sé), gioco di ruolo/lavoro di gruppo (collaborazione), abisso, tunnel (assenza di luce, non si vede l'uscita)	compagni (di avventura, viaggio, sulla stessa barca), sostegno, fonte di energia (per andare avanti, per affrontare le difficoltà, ricominciare)	angeli (che custodiscono, proteggono…), eroi, supereroi (con doti superiori alla media, capaci di misurarsi con eventi anomali)	neutralizzatore, domatore (che deve rendere meno pericoloso il virus, permette di conviverci)	ritorno della luce, miracolo, oasi/miraggio (che potrebbe essere un'illusione), rinascita, rinnovamento	la fine della pandemia sarà una rinascita	No		No		resilienza, pazienza, relazioni		bisogna avere pazienza	affrontare la situazione	No			no		si	medici come angeli	no
41	Dichiaro di aver letto e compreso l'informativa sul trattamento dei dati personali.	30	F	Scienze dell'educazione	educatore servizio integrazione scolastica		6	Scuola primaria	Mascherina	Perché è diventato il simbolo di questa pandemia	Paura, solitudine, angoscia	Perché rappresentano ciò che ho provato durante questo periodo	Sí	È stato affrontato il tema sulla pandemia per quanto riguarda la quotidianità precisamente sulle regole che vanno rispettate non solo a scuola ma anche in altri contesti.	Descrizioni inerenti ai disinfettanti, mascherine, distanze.	No				notte, tenebre, incubo (che deve finire, da rischiarare…)	colpo/mazzata/scossa (che scuote, che abbatte, destabilizza)	attacco militare, campagna militare (ampia, distribuita su più fronti, con truppe organizzate)	gioco di ruolo/lavoro di gruppo (collaborazione), riparo/rifugio (in cui stare al sicuro)	sostegno, fonte di energia (per andare avanti, per affrontare le difficoltà, ricominciare)	nuovi protagonisti (che erano in ombra, che vengono in primo piano rispetto ad altri personaggi)	via di uscita, tasto "esc" (dal campo di azione del virus)	ripartenza (dopo aver superato un ostacolo)	Bisogno di ripartire dopo aver superato l'ostacolo della pandemia	Sí	Un incubo che deve finire	Sí		cura come atteggiamento etico e responsabilità reciproca, relazioni	I bambini sanno quanto sia importante rispettare le regole perché questo comporta anche il rispetto dell'altro, quindi prendersi cura. Inoltre è visto anche come una strategia per sconfiggere il virus così una volta sconfitto possono tornare come prima a scuola: giocare liberamente con i loro amici.	Chiuso in gabbia	I bambini si sentono limitati nelle loro azioni non avendo la libertà di fare ciò che desiderano ma anche perché sono stati privati dalle loro abitudini, routine settimanali ( sospensioni delle attività sportive).	No			No, perché la pandemia è già un evento negativo quindi è inevitabile parlare di metafore negative		Si	Nel momento in cui avrà fine la pandemia sarebbe interessante parlare del senso di libertà, quindi di un aspetto, sensazioni positive dopo un periodo piuttosto lungo fatto di paure e cambiamenti.	No
42	Dichiaro di aver letto e compreso l'informativa sul trattamento dei dati personali.	25	F	Laurea in scienze dell'educazione	educatore servizio integrazione scolastica		3	Scuola primaria	La mascherina	Perché è il modo più semplice ed immediato per proteggerci, per me è un modo per sentirmi al sicuro	Disagio, tensione, sconforto, lontananza dalle persone care, isolamento, distanza	Perché esprimono i miei stati d'animo riferiti alla pandemia	Sí	Ho spiegato loro che è importante tenere sempre la mascherina a scuola perché ci consente di non ammalarci e che può essere pericoloso non solo per noi ma anche per i nostri familiari. Inoltre abbiamo detto quali sono le regole da rispettare a scuola per stare insieme in sicurezza.	I bambini di 1 elementare non parlano spesso del virus, anzi a volte sembrano dimenticarlo e tolgono la mascherina per respirare meglio. Tuttavia, mi ha colpito il modo in cui rappresentano il virus. Alcuni esempi: i germi re con la "corona", un bambino che da una mascherina all'albero di Natale. Quando ne parlano, ho notato che spesso emerge il discorso del lockdown e della zona rossa. Esempio: …	Sí	Cartellone con regole da adottare per due renderci dal virus Discussione sul virus e sulle conseguenze che può portare			gioco (con regole, ricerca di soluzioni, strategie…), follia (caos, squilibrio)	nemico, conquistatore (contro cui difendersi, contro cui reagire), mostro, fantasma (non si vede, incombe, fa paura)	domino, reazione a catena, passaparola (da spezzare, interrompere)	gioco di ruolo/lavoro di gruppo (collaborazione), riparo/rifugio (in cui stare al sicuro)	compagni (di avventura, viaggio, sulla stessa barca), sostegno, fonte di energia (per andare avanti, per affrontare le difficoltà, ricominciare)	guide (che esplorano, ci conducono alla via d’uscita…), angeli (che custodiscono, proteggono…)	arma di contrattacco (contro l'attacco del virus, per vincere le sue "truppe")	liberazione (da un'invasione, occupazione), salvezza / vittoria (trovare scampo), riconquista della libertà	Nemico contro cui difendersi, liberazione, medici angeli, gli altri come compagni nei avventura	No		No		cura come atteggiamento etico e responsabilità reciproca, relazioni		Nemico	Qualcosa da cui difendersi	Sí			No		Si molte	Fantasma, reazione a catena, lavoro di gruppo	Si	Rivoluzione, trasformazione, montagna (salita e poi discesa)
43	Dichiaro di aver letto e compreso l'informativa sul trattamento dei dati personali.	49 anni	F	Diploma	insegnante	Storia	20 anni	Scuola primaria	Una terribile tempesta	Perché è imprevedibile	Paura, sconforto	Perché esprimono il mio stato d animo	Sí	Come una particolare influenza stagionale.	un mostro da non sottovalutare.	No				guerra (da combattere, in cui eliminare il nemico...), notte, tenebre, incubo (che deve finire, da rischiarare…), rivoluzione, trasformazione (occasione per cambiare)	nemico, conquistatore (contro cui difendersi, contro cui reagire), montagna (ostacolo da superare), mostro, fantasma (non si vede, incombe, fa paura)	incendio (da contenere, di cui ridurre i danni), valanga, tsunami-alluvione (che travolge, imprevedibile, incontenibile…), domino, reazione a catena, passaparola (da spezzare, interrompere)	contrattacco, resistenza (per opporsi, per non essere annientati, vinti)	alleati (nel conflitto contro il virus), compagni (di avventura, viaggio, sulla stessa barca), sostegno, fonte di energia (per andare avanti, per affrontare le difficoltà, ricominciare)	guide (che esplorano, ci conducono alla via d’uscita…), angeli (che custodiscono, proteggono…), vittime (si sacrificano per il bene della collettività), soldati (nella guerra al virus)	arma di contrattacco (contro l'attacco del virus, per vincere le sue "truppe"), portiere - filtro (che impedisce al virus di colpirci, lo fa attendere), punto di svolta (nel percorso di cambiamento avviato dalla pandemia), neutralizzatore, domatore (che deve rendere meno pericoloso il virus, permette di conviverci)	liberazione (da un'invasione, occupazione), rinascita, rinnovamento, ripartenza (dopo aver superato un ostacolo)	Rinascita	No		Sí	un'azione fondamentale per rallentare o fermare la diffusione di un influenza contagiosa	cura come atteggiamento etico e responsabilità reciproca, condivisione	condivisione	Un terribile mostro	Esprimere le proprie emozioni	No			sono tutte positive		si	Tutte	no
44	Dichiaro di aver letto e compreso l'informativa sul trattamento dei dati personali.	43	F	diploma di maturità artistica	educatore servizi territoriali	non ho una disciplina in quanto educatore nei servizi territoriali	8	Scuola secondaria di I grado	strade deserte , senza persone che camminano a piedi o macchine in movimento ... immobilità	perchè è la cosa che durante il lookdawn di marzo mi lasciava senza parole, così diversa dal nostro modo di vedere la città	mancanza_ distanza_ mascherine_ mancanza di fiato_ impotenza_ tempi più distesi _ore al computer	perchè sono quelle che rappresentano la mia pandemia, le mie sensazioni	Sí	con i ragazzi, ascoltando i loro racconti ... solo se chiesto da loro portando le esperienze personali, cercando di non sminuire il loro sentire ma insieme a loro cercare di trovare anche gli aspetti positivi.	la mancanza di contatto con gli amici_la mancanza di troppe attività fisiche_ la pesantezza di avere sempre la mascherina	Sí	conversazioni	i ragazzi sono stanchi di parlare della pandemia, a molti piaceva di più la scuola a distanza, se avessero potuto vedere i compagni al pomeriggio sarebbe stata preferibile alla scuola in presenza		rivoluzione, trasformazione (occasione per cambiare), dittatura (libertà compromesse, abusi di potere, controllo)	allarme / messaggero (che ci sveglia, segnala problemi globali); colpo/mazzata/scossa (che scuote, che abbatte, destabilizza)	domino, reazione a catena, passaparola (da spezzare, interrompere), fiume che rompe argini (evento da prevenire, che dipende da errori)	pausa-sospensione, parentesi (dall’ordinario, per riflettere, tornare in sé), esperimento collettivo (non siamo certi dei risultati, andiamo per tentativi)	compagni (di avventura, viaggio, sulla stessa barca), sostegno, fonte di energia (per andare avanti, per affrontare le difficoltà, ricominciare)	guide (che esplorano, ci conducono alla via d’uscita…), macchine (infaticabili, lavorano senza sosta)	neutralizzatore, domatore (che deve rendere meno pericoloso il virus, permette di conviverci)	oasi/miraggio (che potrebbe essere un'illusione), ripartenza (dopo aver superato un ostacolo)	non so	Sí	colpo/mazzata scossa	No	non riescono a rimanere in realtà distanziati .. utilizzano la parola ma ne hanno quasi come un rifiuto	resilienza, pazienza, cura come atteggiamento etico e responsabilità reciproca		"bella perchè stavo tutto il giorno alla play" "prigione, non potevo uscire"	quella che ho spiegato	No			quelle eccessivamente negative, trovo poco utile rimarcare gli aspetti eccessivamente catastrofistici	quelle eccessivamente negative, trovo poco utile rimarcare gli aspetti eccessivamente catastrofistici	non le ricordo tutte ma sicuramente quelle più possibilistiche che parlano di opportunità , di ripresa, di relazione	non le ricordo tutte ma sicuramente quelle più possibilistiche che parlano di opportunità , di ripresa, di relazione	non ricordo
45	Dichiaro di aver letto e compreso l'informativa sul trattamento dei dati personali.	26	F	Laurea triennale in Logopedia	educatore servizio integrazione scolastica		L'anno corrente. Ho cominciato a Novembre 2019	Scuola primaria	Le mascherine	Perchè è limitante non poter vedere i sorrisi delle persone	isolamento, stress, prova	la pandemia ci impone di distanziarci e in certi casi isolarci dalle persone e da chi vogliamo bene (lookdown), questo provoca stress perchè non ci si può alleggerire, stando con le persone. Prova perchè questa pandemia ci ha messo alla prova.	Sí	Come qualcosa per la quale non possiamo farci niente e per cui dobbiamo rispettare le regole	Lo descrivono con paura e terrore	No				partita (da vincere, in cui competere...), rivoluzione, trasformazione (occasione per cambiare)	avversario (in una partita, che ha un suo obiettivo, su cui dobbiamo prevalere); montagna (ostacolo da superare); mostro, fantasma (non si vede, incombe, fa paura)	incendio (da contenere, di cui ridurre i danni), attacco militare, campagna militare (ampia, distribuita su più fronti, con truppe organizzate)	pausa-sospensione, parentesi (dall’ordinario, per riflettere, tornare in sé), contrattacco, resistenza (per opporsi, per non essere annientati, vinti), riparo/rifugio (in cui stare al sicuro)	alleati (nel conflitto contro il virus), compagni (di avventura, viaggio, sulla stessa barca)	guide (che esplorano, ci conducono alla via d’uscita…), angeli (che custodiscono, proteggono…)	punto di svolta (nel percorso di cambiamento avviato dalla pandemia)	liberazione (da un'invasione, occupazione), rinascita, rinnovamento	il covid come una " partita"	No		No		pazienza, cura come atteggiamento etico e responsabilità reciproca, tempo	pazienza tempo	Il virus è cattivo, non si deve toccare.	Hanno molta confusione, sanno solo che è una cosa brutta. (bambini elementari)	No			Non ne ho trovate		sì	il covid come viaggio, come qualcosa che aiuta il cambiamento	sì	la metafora sull'allontanamento
46	Dichiaro di aver letto e compreso l'informativa sul trattamento dei dati personali.	29	F	Laurea Magistrale in Psicologia dell'intervento clinico e sociale LM-51	educatore servizio integrazione scolastica		6	Scuola primaria	Onda anomala	Perché è qualcosa di più grande di noi che ci travolge	Disorientamento, smarrimento, incertezza, insicurezza sul futuro, frustrazione	Perché sono gli stati d'animo che mi è capitato di provare	Sí	è capitato raramente, ma è successo in occasione di una ricerca su Internet di immagini di Reggio Emilia, durante la quale i bambini si sono imbattuti nella foto di un leone di piazza San Prospero che indossava la mascherina. La reazione immediata dei bambini è stata una bella risata, ma poi si è innescata una discussione su quanto effettivamente la pandemia abbia cambiato il nostro stile di vita…	Descrizioni del virus come qualcosa che ormai è entrato nella nostra quotidianità, ma non ci spaventa	No				tempesta (con nave in balìa delle onde, barca che rischia di affondare), gioco (con regole, ricerca di soluzioni, strategie…), rivoluzione, trasformazione (occasione per cambiare)	montagna (ostacolo da superare), allarme / messaggero (che ci sveglia, segnala problemi globali), colpo/mazzata/scossa (che scuote, che abbatte, destabilizza)	domino, reazione a catena, passaparola (da spezzare, interrompere), terremoto (che fa tremare terra sotto i piedi, toglie stabilità, crea insicurezza)	pausa-sospensione, parentesi (dall’ordinario, per riflettere, tornare in sé), gioco di ruolo/lavoro di gruppo (collaborazione), esperimento collettivo (non siamo certi dei risultati, andiamo per tentativi)	attori protagonisti (tutti hanno missione, ruolo importante), compagni (di avventura, viaggio, sulla stessa barca), sostegno, fonte di energia (per andare avanti, per affrontare le difficoltà, ricominciare)	guide (che esplorano, ci conducono alla via d’uscita…)	strategia, trucco (per boicottare il virus, indebolirlo), punto di svolta (nel percorso di cambiamento avviato dalla pandemia)	rinascita, rinnovamento, ripartenza (dopo aver superato un ostacolo), riconquista della libertà	Quella del sostegno reciproco/collaborazione come misura per contenere il contagio	Sí		No	Distanziamento come misura per proteggere se stessi e gli altri, come gioco di squadra e collaborazione a rispettare le nuove regole dello stare a scuola	cura come atteggiamento etico e responsabilità reciproca, condivisione, relazioni		Il Covid come qualcosa che ci offre nuove opportunità, nuove prospettive e punti di vista e rafforza lo spirito di squadra, di collaborazione	Secondo me (mi riferisco in particolare alle classi quinte) è maturata in loro la consapevolezza di essere più responsabili dei propri comportamenti per il bene di tutti.	Sí			Sì	La metafora del virus come attacco complottistico, o delle misure per prevenire il contagio come dittatura	Sì	La metafora dell'altro come sostegno, cura come atteggiamento etico e responsabilità reciproca	Sì	Gli altri come alleati nello sconfiggere il virus.
47	Dichiaro di aver letto e compreso l'informativa sul trattamento dei dati personali.	29	F	Laurea triennale in Scienze dell'Educazione	educatore servizio integrazione scolastica		7	Scuola primaria	Caos	Perchè è quello che è avvenuto tra persone, politica e pensieri delle persone.	Caos	Perchè è quello che è avvenuto tra persone, politica e pensieri delle persone.	Sí	Viene citata tutti i giorni per fare rispettare le norme connesse al COVID-19	La mascherina	No				follia (caos, squilibrio), rivoluzione, trasformazione (occasione per cambiare)	avversario (in una partita, che ha un suo obiettivo, su cui dobbiamo prevalere); ordigno esplosivo (da disinnescare, rendere inoffensivo); mostro, fantasma (non si vede, incombe, fa paura)	terremoto (che fa tremare terra sotto i piedi, toglie stabilità, crea insicurezza)	riparo/rifugio (in cui stare al sicuro)	attori protagonisti (tutti hanno missione, ruolo importante), alleati (nel conflitto contro il virus), compagni (di avventura, viaggio, sulla stessa barca), dispersi (di cui abbiamo perso le notizie, che non possiamo incontrare), sostegno, fonte di energia (per andare avanti, per affrontare le difficoltà, ricominciare)	Persone che fanno il loro lavoro	via di uscita, tasto "esc" (dal campo di azione del virus), neutralizzatore, domatore (che deve rendere meno pericoloso il virus, permette di conviverci)	liberazione (da un'invasione, occupazione), salvezza / vittoria (trovare scampo), ritorno della luce, miracolo, rinascita, rinnovamento, ripartenza (dopo aver superato un ostacolo), riconquista della libertà	La metafora che mi sembra di aver utilizzato più spesso è quella di un momento in sospensione	No		No	Distanziamento per i bambini significa stare attenti a non stare troppo vicini e avere sempre la mascherina alzata	pazienza	Pazienza	La pandemia è stata interpretata come lo stare in casa	Alcune metafore hanno lo scopo di fare vivere tutto ciò ai bambini come un gioco in cui sconfiggere il virus, che è il nemico.	No			si	la guerra	si	gioco	no
48	Dichiaro di aver letto e compreso l'informativa sul trattamento dei dati personali.	59	F	Laurea	insegnante	Area logico matematica	23	Scuola primaria	Casa	Perchè è qui che ho trascorso l'ultimo anni della mia vira	Isolamento, sicurezza, incertezza, dolore, preoccupazione	Perchè rispecchiano e hanno rispecchiano e hanno rispecchiato la mia esistenza	Sí	Riferendosi a bambini .....con calma ,ottimismo, consapevolezza e speranza	La voglia di uscire in libertà, di riprendere lo sport , le visite degli amici	No				guerra (da combattere, in cui eliminare il nemico...), gioco (con regole, ricerca di soluzioni, strategie…), rivoluzione, trasformazione (occasione per cambiare)	nemico, conquistatore (contro cui difendersi, contro cui reagire), avversario (in una partita, che ha un suo obiettivo, su cui dobbiamo prevalere), montagna (ostacolo da superare)	treno che deraglia (evento da prevenire, che dipende da errori), domino, reazione a catena, passaparola (da spezzare, interrompere), terremoto (che fa tremare terra sotto i piedi, toglie stabilità, crea insicurezza)	gioco di ruolo/lavoro di gruppo (collaborazione), contrattacco, resistenza (per opporsi, per non essere annientati, vinti)	attori protagonisti (tutti hanno missione, ruolo importante), sostegno, fonte di energia (per andare avanti, per affrontare le difficoltà, ricominciare)	guide (che esplorano, ci conducono alla via d’uscita…), angeli (che custodiscono, proteggono…)	via di uscita, tasto "esc" (dal campo di azione del virus), strategia, trucco (per boicottare il virus, indebolirlo)	liberazione (da un'invasione, occupazione), salvezza / vittoria (trovare scampo), ripartenza (dopo aver superato un ostacolo)	Attori, protagonisti, gioco di ruolo	No		Sí	Rispetto delle regole	resilienza, pazienza, cura come atteggiamento etico e responsabilità reciproca, solidarietà, relazioni		Buio	La difficoltà nel prevedere una fine certa della pandemia	No			No		Sono tutte piuttosto valide		No
49	Dichiaro di aver letto e compreso l'informativa sul trattamento dei dati personali.	24	F	Laurea in scienze dell’educazione	educatore servizio integrazione scolastica	x	0	Scuola secondaria di I grado	Isolamento	Perché è stata la conseguenza della pandemia che ci ha costretti a casa	Isolamento, distanza, asocialità	Rispecchiano la situazione che abbiamo affrontato	No		x	No		X		partita (da vincere, in cui competere...), gioco (con regole, ricerca di soluzioni, strategie…), rivoluzione, trasformazione (occasione per cambiare)	avversario (in una partita, che ha un suo obiettivo, su cui dobbiamo prevalere); montagna (ostacolo da superare); mostro, fantasma (non si vede, incombe, fa paura)	domino, reazione a catena, passaparola (da spezzare, interrompere), terremoto (che fa tremare terra sotto i piedi, toglie stabilità, crea insicurezza), fiume che rompe argini (evento da prevenire, che dipende da errori)	gioco di ruolo/lavoro di gruppo (collaborazione), riparo/rifugio (in cui stare al sicuro), esperimento collettivo (non siamo certi dei risultati, andiamo per tentativi)	attori protagonisti (tutti hanno missione, ruolo importante), alleati (nel conflitto contro il virus), compagni (di avventura, viaggio, sulla stessa barca)	guide (che esplorano, ci conducono alla via d’uscita…), angeli (che custodiscono, proteggono…)	portiere - filtro (che impedisce al virus di colpirci, lo fa attendere), punto di svolta (nel percorso di cambiamento avviato dalla pandemia), neutralizzatore, domatore (che deve rendere meno pericoloso il virus, permette di conviverci)	rinascita, rinnovamento, ripartenza (dopo aver superato un ostacolo), riconquista della libertà	Ripartenza	Sí	Isolamento	No		resilienza, cura come atteggiamento etico e responsabilità reciproca, relazioni	X	X	X	Sí	Avversario, ostacolo	Superamento	si	Follia, caos, mostro, tenebre, incubo, guerra,	Si	Rivoluzione, partita da vincere	Si	Guerra
50	Dichiaro di aver letto e compreso l'informativa sul trattamento dei dati personali.	30	F	Laurea triennale in scienze dell’educazione	educatore servizio integrazione scolastica		2	Scuola secondaria di I grado	Città deserte e silenziose	Perché è stata un’immagine ricorrente ogni volta che uscivo di casa	Legami, riflessioni, coraggio	Perché sono le sensazioni e i sentimenti che ho provato durante il lockdown	No		Didattica a distanza, palestre e piscine chiuse	No				gioco (con regole, ricerca di soluzioni, strategie…), rivoluzione, trasformazione (occasione per cambiare), dittatura (libertà compromesse, abusi di potere, controllo)	avversario (in una partita, che ha un suo obiettivo, su cui dobbiamo prevalere); mostro, fantasma (non si vede, incombe, fa paura)	domino, reazione a catena, passaparola (da spezzare, interrompere)	pausa-sospensione, parentesi (dall’ordinario, per riflettere, tornare in sé), riparo/rifugio (in cui stare al sicuro)	minaccia / untori / spie (qualcuno di cui diffidare), compagni (di avventura, viaggio, sulla stessa barca), dispersi (di cui abbiamo perso le notizie, che non possiamo incontrare), burattini, marionette (in balìa delle decisioni altrui)	nuovi protagonisti (che erano in ombra, che vengono in primo piano rispetto ad altri personaggi), giudici (decidono vita/morte)	arma di contrattacco (contro l'attacco del virus, per vincere le sue "truppe"), allenatore (per istruire il nostro corpo a reagire), neutralizzatore, domatore (che deve rendere meno pericoloso il virus, permette di conviverci)	liberazione (da un'invasione, occupazione), ritorno della luce, miracolo	Paura del contagio	No		No		resilienza, pazienza		È meglio morire che vivere da malati	Stanchezza e voglia di libertà	No			Vedere gli altri come untori		Dobbiamo combattere insieme contro questo nemico invisibile		No
51	Dichiaro di aver letto e compreso l'informativa sul trattamento dei dati personali.	31	F	laurea magistrale in scienze pedagogiche	educatore servizio integrazione scolastica		9 anni	Scuola primaria	la mia casa	perchè è stato lo spazio di vita per molti mesi	spaesamento, fuori dalla propria area di comfort, incertezza, digitalizzazione, famiglia, solitudine	perchè sono quelle che se chiudo gli occhi raffiorano nella mia mente	Sí	Come una situazione straordinaria, che rimarrà nella storia. Una situazione particolare: alcuni bambini hanno raccontato come non sempre possono vedere i nonni o hanno sentito delle informazioni dalla televisione, o dai giornali o i genitori che parlavano di Covid tra loro.	Carattere "scientifico" è un virus che fa male alle persone, che entra dal naso e dalla bocca e bisogna stare attenti lavare ed igienizzarsi le mani, non toccare le cose degli altri. di Carattere sociale "anche se c'è il virus e siamo in questa pandemia noi bambini abbiamo diritto a venire a scuola, a parlare tra di noi e continuare ad imparare". questa frase l'ha pronunciata una bimba a scuola d…	No				guerra (da combattere, in cui eliminare il nemico...), partita (da vincere, in cui competere...), follia (caos, squilibrio), rivoluzione, trasformazione (occasione per cambiare)	avversario (in una partita, che ha un suo obiettivo, su cui dobbiamo prevalere); allarme / messaggero (che ci sveglia, segnala problemi globali); colpo/mazzata/scossa (che scuote, che abbatte, destabilizza)	domino, reazione a catena, passaparola (da spezzare, interrompere)	pausa-sospensione, parentesi (dall’ordinario, per riflettere, tornare in sé), gioco di ruolo/lavoro di gruppo (collaborazione), esperimento collettivo (non siamo certi dei risultati, andiamo per tentativi)	attori protagonisti (tutti hanno missione, ruolo importante), minaccia / untori / spie (qualcuno di cui diffidare), alleati (nel conflitto contro il virus)	guide (che esplorano, ci conducono alla via d’uscita…), macchine (infaticabili, lavorano senza sosta), nuovi protagonisti (che erano in ombra, che vengono in primo piano rispetto ad altri personaggi)	arma di contrattacco (contro l'attacco del virus, per vincere le sue "truppe"), portiere - filtro (che impedisce al virus di colpirci, lo fa attendere), neutralizzatore, domatore (che deve rendere meno pericoloso il virus, permette di conviverci)	ripartenza (dopo aver superato un ostacolo), riconquista della libertà	pausa- sospensione per la pandemia, gli altri sono visti come minacce per la salute	Sí	una montagna da superare , il virus come un' onda che sta arrivando, un senso di vuoto e infinito come quando pensi alla vastità dell'universo.	Sí	stare lontani con accezzione negativa (non disturbare), mi hai toccato puoi avermi infettato, non mi fido di te	resilienza, pazienza, cura come atteggiamento etico e responsabilità reciproca, solidarietà, spazio, relazioni	senso di comunità, di responsabilità reciproca, relazioni come ostacolo o come opportunità per riuscire insieme	virus come mostro invisibile, come ostacolo alla libertà, prigione. Come possibilità per rimanere di più con i genitori.	per spiegare e veicolare maggiormente le loro emozioni e i loro vissuti	No			no		la montagna da scalare,	la montagna da scalare come ostacolo da superare	no
52	Dichiaro di aver letto e compreso l'informativa sul trattamento dei dati personali.	24	F	Laurea educazione professionale	educatore servizio integrazione scolastica		2	Scuola primaria	Caos	Perché è statp un periodo complesso	Disordine, paura, ansia, incertezza, normalità, quotidianità, abbracci	Perché richiamano a quello alle emozioni provate e a ciò che manca	Sí	Accolte le ansie e le preoccupazioni ma anche gioia per una ritrovatà "normalità" pur in un clima straordinario	È stato strano ma dai più vissuto come un periodo di transizione non eccessivamente carico di ansie.	No				tempesta (con nave in balìa delle onde, barca che rischia di affondare), follia (caos, squilibrio), incendio (che divampa, si diffonde, compromette, distrugge)	fiamma (che cerca combustibile, brucia) / pioggia (che si accumula, trova crepe, si infiltra), allarme / messaggero (che ci sveglia, segnala problemi globali), colpo/mazzata/scossa (che scuote, che abbatte, destabilizza)	valanga, tsunami-alluvione (che travolge, imprevedibile, incontenibile…), terremoto (che fa tremare terra sotto i piedi, toglie stabilità, crea insicurezza)	pausa-sospensione, parentesi (dall’ordinario, per riflettere, tornare in sé), abisso, tunnel (assenza di luce, non si vede l'uscita)	sostegno, fonte di energia (per andare avanti, per affrontare le difficoltà, ricominciare)	soldati (nella guerra al virus)	via di uscita, tasto "esc" (dal campo di azione del virus), punto di svolta (nel percorso di cambiamento avviato dalla pandemia)	rinascita, rinnovamento, ripartenza (dopo aver superato un ostacolo)	Gli altri come fonte di sostegno nei momenti difficili	No		No		resilienza, condivisione, tempo, spazio, relazioni		Come guerra	Rende qualcosa di inimmaginabile e mai visto come più concreto, rappresentabile.	No			No		Distanziamento come cambio di prospettiva		No
53	Dichiaro di aver letto e compreso l'informativa sul trattamento dei dati personali.	28	F	Laurea in Scienze dell'Educazione	educatore servizio integrazione scolastica		0	Scuola primaria	un signore con la mascherina chiuso in una gabbia mentre il canarino che c'era dentro, vola libero nel cielo	perché è una figura lampante di come l'uomo debba fare attenzione in questo periodo e di come la natura adesso "possa stare un po' tranquilla"	mascherine, gel disinfettante, paura, distanziamento	sono quelle che si sentono spesso in classe	Sí	ho cercato di essere il più sincera possibile, spiegando che questo che stiamo vivendo è un periodo delicato, ma prestando certe attenzioni, anche noi possiamo fare tanto nel nostro piccolo.	la paura di prendersi il virus, le attenzioni da dover prestare quotidianamente, la voglia di tornare alla normalità.	No				notte, tenebre, incubo (che deve finire, da rischiarare…)	montagna (ostacolo da superare)	valanga, tsunami-alluvione (che travolge, imprevedibile, incontenibile…), terremoto (che fa tremare terra sotto i piedi, toglie stabilità, crea insicurezza)	gioco di ruolo/lavoro di gruppo (collaborazione)	compagni (di avventura, viaggio, sulla stessa barca), sostegno, fonte di energia (per andare avanti, per affrontare le difficoltà, ricominciare)	guide (che esplorano, ci conducono alla via d’uscita…)	punto di svolta (nel percorso di cambiamento avviato dalla pandemia)	rinascita, rinnovamento, riconquista della libertà	il covid come una montagna da superare	No		No	distanziamento come distanza fisica per evitare il contagio	resilienza, condivisione, solidarietà, tempo, viaggio, relazioni	c'è voglia di tornare alla normalità, di condividere le merende, di incontrarsi al parco e giocare insieme senza le mascherine	il virus come un mostro cattivo	il mostro cattivo va sconfitto proprio come il virus	No			forse una	quella della dittatura	sì		sì	montagna (ostacolo da superare)
54	Dichiaro di aver letto e compreso l'informativa sul trattamento dei dati personali.	32	F	Laurea triennale in Scienze dell'educazione	educatore servizio integrazione scolastica	Integrazione	8	Scuola primaria	La mascherina	Perchè è uno strumento quotidiano in tutti i contesti	I volti nascosti e il distacco fisico dalle persone	Perchè le relazioni e il contatto nel nostro lavoro quotidiano è fondamentale soprattutto per chi non ha un linguaggio verbale. Questo periodo ha portato dei limiti nelle interazioni.	Sí	Attraverso dei video o delle conversazioni riguardo agli stati d'animo e alle esperienze dei bambini.	I discorsi più presenti sono legati all'igiene e alla distanza.	No				follia (caos, squilibrio), rivoluzione, trasformazione (occasione per cambiare)	montagna (ostacolo da superare), allarme / messaggero (che ci sveglia, segnala problemi globali)	treno che deraglia (evento da prevenire, che dipende da errori)	gioco di ruolo/lavoro di gruppo (collaborazione)	maschere/alieni (non vediamo i loro volti), compagni (di avventura, viaggio, sulla stessa barca)	giudici (decidono vita/morte), agenti/agenti speciali (in una dittatura, del nuovo potere della medicina e della scienza)	neutralizzatore, domatore (che deve rendere meno pericoloso il virus, permette di conviverci)	rinascita, rinnovamento, riconquista della libertà	riconquista della libertà	No		No		pazienza, condivisione, relazioni	Relazioni distanti	Periodo di guerra	Significati limitanti per i bambini, come se qualcuno volesse decidere come si devono muovere.	No			Si	Quelle che hanno dei significati negativi e pessimistici della situazione	Si	Rinascita e cambiamento	Si	Nuovi protagonisti, ovvero come tutela di noi stessi e degli altri, condivisione di esperienze e aiuto reciproco. Preservare l'ambiente perchè è la nostra casa.
55	Dichiaro di aver letto e compreso l'informativa sul trattamento dei dati personali.	24	F	Laurea in scienze dell’educazione	educatore servizio integrazione scolastica		2	Scuola primaria	Un’immagine di guerra	Perché fondamentalmente è come se vivessimo in un periodo di guerra (guerra tra politici, tra persone appartenenti a correnti diverse, pensieri diversi)	Paura, ansia, tristezza	Perché ogni giorno dobbiamo far fronte alle mille paure date dalla situazione (lavoro, rapporti amicali, famiglia, ecc...)	Sí	Come un periodo molto delicato della storia dove bisogna prestare molta attenzione ed usare correttamente tutti i dispositivi e le accortezze necessarie al fine di uscire quanto prima da questa situazione	“Vorrei che il COVID non esistesse” “Vorrei poterti abbracciare” “Mettiti la mascherina” “Igienizzati le mani”	Sí	Raccogliere i loro pensieri su come hanno vissuto il lockdown			guerra (da combattere, in cui eliminare il nemico...), gioco (con regole, ricerca di soluzioni, strategie…), incendio (che divampa, si diffonde, compromette, distrugge)	nemico, conquistatore (contro cui difendersi, contro cui reagire), fiamma (che cerca combustibile, brucia) / pioggia (che si accumula, trova crepe, si infiltra), mostro, fantasma (non si vede, incombe, fa paura)	incendio (da contenere, di cui ridurre i danni), terremoto (che fa tremare terra sotto i piedi, toglie stabilità, crea insicurezza)	gioco di ruolo/lavoro di gruppo (collaborazione), abisso, tunnel (assenza di luce, non si vede l'uscita), esperimento collettivo (non siamo certi dei risultati, andiamo per tentativi), prigione (impotenza, assenza di libertà, costrizione fisica)	maschere/alieni (non vediamo i loro volti), sostegno, fonte di energia (per andare avanti, per affrontare le difficoltà, ricominciare)	guide (che esplorano, ci conducono alla via d’uscita…), macchine (infaticabili, lavorano senza sosta), nuovi protagonisti (che erano in ombra, che vengono in primo piano rispetto ad altri personaggi), eroi, supereroi (con doti superiori alla media, capaci di misurarsi con eventi anomali)	arma di contrattacco (contro l'attacco del virus, per vincere le sue "truppe"), portiere - filtro (che impedisce al virus di colpirci, lo fa attendere), punto di svolta (nel percorso di cambiamento avviato dalla pandemia), neutralizzatore, domatore (che deve rendere meno pericoloso il virus, permette di conviverci)	liberazione (da un'invasione, occupazione), ritorno della luce, miracolo, rinascita, rinnovamento, ripartenza (dopo aver superato un ostacolo), riconquista della libertà	Assenza di libertà	No		Sí	Distanza tra le persone	resilienza, spazio, relazioni		Pandemia come essere chiusi in una gabbia	Sono importanti per capire il significato che loro attribuiscono a questa situazione	No			No		Si	Medici come eroi, persone come compagni di viaggio	No
56	Dichiaro di aver letto e compreso l'informativa sul trattamento dei dati personali.	52	F	Laurea	educatore servizi territoriali		24	Scuola secondaria di I grado	una nuvola di tempesta	perché ha consistenza quasi immateriale ma visibile, non è contenibile e se ne vedono gli effetti	pericolo impensato	Perché una pandemia non rientrava nemmeno per ipotesi nei nostri pensieri, figuriamoci nella nostra quotidianità. Ai nostri giorni e nel nostro paese da ormai tanti anni diamo per scontati la pace, il benessere, la salute	Sí	una malattia che può arrivare vicino a noi, ma che possiamo cercare di tenere lontano con delle attenzioni	nei loro discorsi riportano le parole degli adulti e dei canali di informazione correlate al virus, al Covid19.	No				nuvole di temporale che si abbattono su di noi (dalla quale possiamo proteggerci ma di cui non abbiamo il controllo)	nemico, conquistatore (contro cui difendersi, contro cui reagire)	domino, reazione a catena, passaparola (da spezzare, interrompere)	clausura, ascesi (che rivela cose nascoste, prima invisibili)	alleati (nel conflitto contro il virus), compagni (di avventura, viaggio, sulla stessa barca)	nuovi protagonisti (che erano in ombra, che vengono in primo piano rispetto ad altri personaggi)	allenatore (per istruire il nostro corpo a reagire)	rinascita, rinnovamento	rinnovamento	Sí	cambiamento	No	distanza fisica necessaria	cura come atteggiamento etico e responsabilità reciproca, tempo, viaggio	attenzione, impazienza, spostamento	immagini legate al contesto medico	tranquillizzarsi rispetto alla possibilità di una cura	No			si	guerra, nemico, attacco	si	solidarietà	si
57	Dichiaro di aver letto e compreso l'informativa sul trattamento dei dati personali.	43	M	Qualifica educatore Socio Pedagogico	educatore servizio integrazione scolastica		7	Scuola primaria	Un mantello che copre il mondo	Perché ha portato oscurità nel mondo, ostacola le relazioni	Isolamento, solitudine, timore	Perché sono alcune conseguenze della pandemia	Sí	Soprattutto dal punto di vista scientifico	Qualcosa che ostacola le loro relazioni e la loro crescita. Rispetto all'inizio della pandemia però sembrano maggiormente rassegnati.	No				guerra (da combattere, in cui eliminare il nemico...), partita (da vincere, in cui competere...)	nemico, conquistatore (contro cui difendersi, contro cui reagire), avversario (in una partita, che ha un suo obiettivo, su cui dobbiamo prevalere)	attacco militare, campagna militare (ampia, distribuita su più fronti, con truppe organizzate)	gioco di ruolo/lavoro di gruppo (collaborazione)	compagni (di avventura, viaggio, sulla stessa barca)	angeli (che custodiscono, proteggono…)	arma di contrattacco (contro l'attacco del virus, per vincere le sue "truppe")	rinascita, rinnovamento, ripartenza (dopo aver superato un ostacolo)	Quella della guerra/partita	Sí	Nemico	No	Ostacolo alla relazione con l'altro	cura come atteggiamento etico e responsabilità reciproca, tempo, relazioni	Il senso della cura dell'altro	Guerra	Cercare di rendere concreto qualcosa che non si vede	No			Sì	Guerra	Sì	La visione di questo momento come una possibilità di rinascita e cambiamento del nostro stile di vita e delle nostre relazioni.	Sì	Quella della rinascita
58	Dichiaro di aver letto e compreso l'informativa sul trattamento dei dati personali.	30	preferisco non rispondere	laurea in scienze dell'educazione	educatore servizi territoriali		1	Scuola primaria	un buco nero	perchè ha risucchiato via la vita che conoscevamo fino ad adesso	staticità immobilismo sovversione insofferenza paura solitudine cambiamento	perchè descrivono alcune sensazioni di questo periodo	No		non saprei.	No				non ho avuto occasione di parlarne	non ho avuto occasione di parlarne	non ho avuto occasione di parlarne	gioco di ruolo/lavoro di gruppo (collaborazione)	non ne ho parlato in nessuno di questi termini	non ho avuto occasione di parlarne	non ho avuto modo di parlarne	ripartenza (dopo aver superato un ostacolo)	ripartenza	No		No		spazio, viaggio, relazioni		non ho sentito utilizzare metafore dai bambini riguardanti la pandemia	renderli più capaci di esprimere ciò che stanno vivendo	No			si	tutte le metafore che rimandano ad un immaginario di guerra/nemico/alleato/eroi etc. tutte quelle che esaltano(sia in positivo che in negativo) le figure di medici o infermieri: superstar/giudici etc etc	no		no
59	Dichiaro di aver letto e compreso l'informativa sul trattamento dei dati personali.	25	F	Laurea magistrale psicologia	educatore servizio integrazione scolastica		2	Scuola secondaria di I grado	Deserto con piccole oasi	Perché il deserto è un luogo di solitudine in cui ci si trova soli con se stessi e bisogna trovare il modo per sopravvivere e trovare piccole oasi nascoste in cui dissetarsi di energia	Pazienza, fortuna, speranza, equilibrio, flessibilità, modellarsi, controllo e buonismo	Rappresentano ciò che ho osservato e vissuto in me e chi mi è vicino e anche nella società	Sí		Rabbia e fastidio e insofferenza	No				guerra (da combattere, in cui eliminare il nemico...), dittatura (libertà compromesse, abusi di potere, controllo)	avversario (in una partita, che ha un suo obiettivo, su cui dobbiamo prevalere); allarme / messaggero (che ci sveglia, segnala problemi globali); colpo/mazzata/scossa (che scuote, che abbatte, destabilizza)	domino, reazione a catena, passaparola (da spezzare, interrompere)	gioco di ruolo/lavoro di gruppo (collaborazione), contrattacco, resistenza (per opporsi, per non essere annientati, vinti), prigione (impotenza, assenza di libertà, costrizione fisica)	alleati (nel conflitto contro il virus), compagni (di avventura, viaggio, sulla stessa barca), sostegno, fonte di energia (per andare avanti, per affrontare le difficoltà, ricominciare)	guide (che esplorano, ci conducono alla via d’uscita…)	via di uscita, tasto "esc" (dal campo di azione del virus), strategia, trucco (per boicottare il virus, indebolirlo), punto di svolta (nel percorso di cambiamento avviato dalla pandemia)	liberazione (da un'invasione, occupazione), ripartenza (dopo aver superato un ostacolo), riconquista della libertà	Fine della pandemia è riconquista di libertà	No		Sí	Paura del contagio	resilienza, pazienza, relazioni		Guerra, incubo	Manifestare la rabbia e la frustrazione e avere un modo adattivo per sfogarsi	No			Si	Quelle riferite al personale sanitario, tipo star o giudici, e anche dell'illusione di un ritorno alla normalità.	Un gioco come delle pedine e delle strategie da usare		Non saprei
60	Dichiaro di aver letto e compreso l'informativa sul trattamento dei dati personali.	40	F	Laurea in lettere	insegnante	Italiano, area antropologica, inglese	14	Scuola primaria	Strade deserte e silenziose	Perché il panorama che frequentemente mi è capitato di vivere durante i mesi di lock down	smarrimento, impotenza, solitudine	perché è ciò che mi è venuto in mente	Sí		Pranzi con tutta la famiglia, videogiochi in condivisione, passeggiate con il cane	Sí				partita (da vincere, in cui competere...)	avversario (in una partita, che ha un suo obiettivo, su cui dobbiamo prevalere); mostro, fantasma (non si vede, incombe, fa paura)	Abbiamo parlato loro senza metafore, spiegandolo in modo scientifico	riparo/rifugio (in cui stare al sicuro), prigione (impotenza, assenza di libertà, costrizione fisica)	compagni (di avventura, viaggio, sulla stessa barca)	eroi, supereroi (con doti superiori alla media, capaci di misurarsi con eventi anomali)	via di uscita, tasto "esc" (dal campo di azione del virus), strategia, trucco (per boicottare il virus, indebolirlo)	ripartenza (dopo aver superato un ostacolo)	Virus - mostro e pandemia - partita	Sí	Virus - mostro e medici - eroi	No		resilienza, pazienza, tempo		Virus - mostro. Tanta realtà e poche metafore	Gli alunni non hanno usato tante metafore, le metafore sono state utilizzate maggiormente da me	Sí			No, tutto deve essere calato e rapportato all'età, alla tipologia, all'esperienza degli alunni che hai davanti. Non si può generalizzare.		si	Virus- mostro	No
61	Dichiaro di aver letto e compreso l'informativa sul trattamento dei dati personali.	34	F	Laurea Triennale in scienze dell'educazione	educatore servizi territoriali		7	Scuola primaria	affollamento	perché in contesti molto affollati si propaga il virus	dramma	Perché la pandemia ha causato situazioni drammatiche da più punti di vista	No		paura	No				follia (caos, squilibrio), rivoluzione, trasformazione (occasione per cambiare)	allarme / messaggero (che ci sveglia, segnala problemi globali)	domino, reazione a catena, passaparola (da spezzare, interrompere)	pausa-sospensione, parentesi (dall’ordinario, per riflettere, tornare in sé)	compagni (di avventura, viaggio, sulla stessa barca)	nuovi protagonisti (che erano in ombra, che vengono in primo piano rispetto ad altri personaggi)	via di uscita, tasto "esc" (dal campo di azione del virus)	ripartenza (dopo aver superato un ostacolo), riconquista della libertà	follia	Sí	follia collettiva	No		condivisione, relazioni	nuovi modi per relazionarsi agli altri	senso di morire	nel momento in cui è risultata positiva una bambina ha detto che si sentiva morire (non per questioni di salute)	No			si	metafore che equiparano la situazione a una guerra	si		si	concetto di ripartenza
62	Dichiaro di aver letto e compreso l'informativa sul trattamento dei dati personali.	FIACCADORI ELEONORA	F	DIPLOMA D'ARTE E 60 CFU	educatore servizi territoriali	EDUCATRICE/ATELIERISTA	15	Scuola secondaria di I grado	ESPRESSIONE DEGLI OCCHI	PERCHE' LA COMUNICAZIONE E' DIVENTATA VISIVA/ESPRESSIVA	SOLITUDINE, DISTANZA, CURA	PERCHE' è QUELLO CHE NOTO DAI RAGAZZI E NOI EDUCATORI CERCHIAMO DI PRENDERCI CURA DI LORO NONOSTANTE LA SITUAZIONE DI DISTANZIAMENTO	Sí	TRAMITE IL RACCONTARSI, E RAPPRESENTANDOSI ATTRAVERSO DEGLI OGGETTI, PARTENDO DALL'IO DEI RAGAZZI	DESCRIVONO LA SOLITUDINE, LA MANCANZA DELLA LIBERTA' E DELLA NORMALITA'	Sí	UNA ATTIVITà CHE PARTIVA DALLE EMOZIONI	LETTURE DI IMMAGINI E OGGETTI, CHE ABBIAMO POI DISCUSSO INSIEME A GRANDE GRUPPO		partita (da vincere, in cui competere...), gioco (con regole, ricerca di soluzioni, strategie…)	avversario (in una partita, che ha un suo obiettivo, su cui dobbiamo prevalere); montagna (ostacolo da superare)	valanga, tsunami-alluvione (che travolge, imprevedibile, incontenibile…), fiume che rompe argini (evento da prevenire, che dipende da errori)	gioco di ruolo/lavoro di gruppo (collaborazione)	alleati (nel conflitto contro il virus), compagni (di avventura, viaggio, sulla stessa barca)	angeli (che custodiscono, proteggono…), eroi, supereroi (con doti superiori alla media, capaci di misurarsi con eventi anomali)	punto di svolta (nel percorso di cambiamento avviato dalla pandemia)	rinascita, rinnovamento, ripartenza (dopo aver superato un ostacolo)	FIUME CHE ROMPE GLI ARINI	Sí	AVVERSARIO	Sí	DISTANZIAMENTO FISICO MA NON RELAZIONALE, HO CERCATO DI SPIEGARE HAI RAGAZZI CHE IL DISTANZIAMENTO NON SIGNIFICA FINE DELLE RELAZIONI MA SOLO UNA MAGIOR ATTENZIONE AL CONTATTO FISICO	pazienza, cura come atteggiamento etico e responsabilità reciproca, solidarietà, relazioni	PAZIENZA	UN OROLOGIO CHE SI E' FERMATO	FARE PARALLELISMI	Sí	PANDEMIA COMEUNA GRANDE LOTTA	PER INCORAGGGGIARE E ANDARE AVANTI	SI	GUERRA	SI	RINASCITA	SI	FIUME IN PIENA
63	Dichiaro di aver letto e compreso l'informativa sul trattamento dei dati personali.	37	F	Laurea in scienze dell'educazione	educatore servizio integrazione scolastica		6	Scuola primaria	la pandemia è come un guasto che frena e ferma un treno in corsa	perché la considero una possibilità per soffermarsi e guardare con più attenzione ciò che ci circonda , come quando un treno si ferma in un punto del paesaggio e io posso guardare dal finestrino e accorgermi di quello che c'è . Non una fermata prestabilita e già allestita, prevedibile della stazione	disagio, possibilità, respiro, trasformazione, chiusura, mancanza di libertà , necessaria	perché sono i termini che più riassumono l'ambivalenza di questa condizione, che ha portato grande disagio ma anche possibilità	No		E' una dato di fatto , qualcosa che è accaduto e di cui gli adulti si lamentano e preoccupano	No				gioco (con regole, ricerca di soluzioni, strategie…), rivoluzione, trasformazione (occasione per cambiare), dittatura (libertà compromesse, abusi di potere, controllo)	allarme / messaggero (che ci sveglia, segnala problemi globali)	treno che deraglia (evento da prevenire, che dipende da errori)	pausa-sospensione, parentesi (dall’ordinario, per riflettere, tornare in sé), clausura, ascesi (che rivela cose nascoste, prima invisibili)	attori protagonisti (tutti hanno missione, ruolo importante), sostegno, fonte di energia (per andare avanti, per affrontare le difficoltà, ricominciare), burattini, marionette (in balìa delle decisioni altrui)	Svolgono il compito che hanno scelto	neutralizzatore, domatore (che deve rendere meno pericoloso il virus, permette di conviverci)	rinascita, rinnovamento, riconquista della libertà	libertà rinascita e rinnovamento	Sí	possibilità	Sí	Regola che deve essere rispettata , ma che non viene attuata spontaneamente , nel gioco libero o negli spazi in cui ci si può muovere	resilienza, pazienza	pazienza	guerra , nemico	sono parole che hanno sentito dagli adulti che li hanno spaventati	No			si	guerra, attacco, contrattacco	si	gioco	si	distanza come occasione per guardare da un altro punto di vista
64	Dichiaro di aver letto e compreso l'informativa sul trattamento dei dati personali.	45	F	laurea	insegnante	Insegnante primaria	20	Scuola primaria	Come essere chiusi in gabbia. Mancanza di liberta'	Perche' la liberta e' la misura in cui ogni essere umano puo' rivelare se stesso	Tensione, rabbia, paura, ostacolo, confusione.	Sono quelle che maggiormente la definiscono.	Sí	Come un momento storico che ha destabilizzato tutti , ma che potrebbe diventare una maggiore ricchezza di valori a volte trascurati a volte perduti.	Confusione, tensioni, ma anche voglia di dimenticare per rivivere momenti di spensieratezza.	Sí	Attivita' inerenti all'educazione civica, dove attraverso i diritti e doveri si e' affrontato l'argomento nel modo piu' sereno possibile.	Sono state proposte letture fantascientiche, da cui emerso la voglia di sconfiggere il virus e ritornare alla normalita'.		partita (da vincere, in cui competere...), gioco (con regole, ricerca di soluzioni, strategie…), follia (caos, squilibrio), rivoluzione, trasformazione (occasione per cambiare), dittatura (libertà compromesse, abusi di potere, controllo)	nemico, conquistatore (contro cui difendersi, contro cui reagire), avversario (in una partita, che ha un suo obiettivo, su cui dobbiamo prevalere), montagna (ostacolo da superare), allarme / messaggero (che ci sveglia, segnala problemi globali)	incendio (da contenere, di cui ridurre i danni), treno che deraglia (evento da prevenire, che dipende da errori), terremoto (che fa tremare terra sotto i piedi, toglie stabilità, crea insicurezza), fiume che rompe argini (evento da prevenire, che dipende da errori)	pausa-sospensione, parentesi (dall’ordinario, per riflettere, tornare in sé), gioco di ruolo/lavoro di gruppo (collaborazione), contrattacco, resistenza (per opporsi, per non essere annientati, vinti)	attori protagonisti (tutti hanno missione, ruolo importante), alleati (nel conflitto contro il virus), compagni (di avventura, viaggio, sulla stessa barca), sostegno, fonte di energia (per andare avanti, per affrontare le difficoltà, ricominciare)	guide (che esplorano, ci conducono alla via d’uscita…)	punto di svolta (nel percorso di cambiamento avviato dalla pandemia)	rinascita, rinnovamento, ripartenza (dopo aver superato un ostacolo), riconquista della libertà	Riconquista della liberta'.	Sí	Ritorno alla liberta'.	Sí	Aver compreso l'importanza come i due Ricci della fiaba , ma osservarlo con fatica.	resilienza, cura come atteggiamento etico e responsabilità reciproca, condivisione, relazioni	Relazioni e condivisione.	Alcune varie, ovviamente sempre inerenti ad un nemico.	Quello di descrivere una realta' nel modo meno doloroso.	No		Di solito una metafora racconta un episodio in modo meno realistico con aspetti anche accettabili.	No. Ovviamente in tutte vi possono essere linee per la descrizione della pandemia.		Si	Montagna da superare, Avversario da vincere;	Allarme che segnala un pericolo globale. Apre ad una dimensione piu' globale per cui piu' creativa e moderna.	Si. Lo ho scritta sopra.
65	Dichiaro di aver letto e compreso l'informativa sul trattamento dei dati personali.	45	F	Laurea in Scienze dell'Educazione-Università di Bologna	educatore servizio integrazione scolastica		venti a fine marzo	Scuola primaria	il mondo coperto da una marmellata nera	perchè la marmellata "sporca" e colpisce tutto il mondo, nessuno escluso	mondo, malattia, tutti e tutte	perchè PANDEMIA significa malattia di tutti	Sí	pandemia come occasione per riflettere su di sè e cambiare in meglio	virus che non ti permette di abbracciare amici e persone care, come i nonni	No				gioco (con regole, ricerca di soluzioni, strategie…), rivoluzione, trasformazione (occasione per cambiare)	allarme / messaggero (che ci sveglia, segnala problemi globali), colpo/mazzata/scossa (che scuote, che abbatte, destabilizza)	incendio (da contenere, di cui ridurre i danni), terremoto (che fa tremare terra sotto i piedi, toglie stabilità, crea insicurezza)	pausa-sospensione, parentesi (dall’ordinario, per riflettere, tornare in sé), gioco di ruolo/lavoro di gruppo (collaborazione)	attori protagonisti (tutti hanno missione, ruolo importante), compagni (di avventura, viaggio, sulla stessa barca), sostegno, fonte di energia (per andare avanti, per affrontare le difficoltà, ricominciare)	nuovi protagonisti (che erano in ombra, che vengono in primo piano rispetto ad altri personaggi), persone che mettono a disposizione degli altri il proprio tempo, le proprie capacità e competenze senza volere nulla in cambio	neutralizzatore, domatore (che deve rendere meno pericoloso il virus, permette di conviverci)	rinascita, rinnovamento, un po' di leggerezza ritrovata	rivoluzione trasformazione cambiamento messaggero	Sí	tutte	No		resilienza, pazienza, cura come atteggiamento etico e responsabilità reciproca, condivisione, relazioni		è come un gioco: bisogna conoscere le regole e ognuno deve fare la sua parte	non so	No			si	pandemia come guerra o dittatura	si	covid come scossa e messaggero, altri come compagni di viaggio e fonte di energia	si
66	Dichiaro di aver letto e compreso l'informativa sul trattamento dei dati personali.	54	F	Diploma	insegnante	Italiano	22	Scuola primaria	Natura	Perché la natura ci ha guadagnato durante la pandemia	Cambiamento	Sono cambiate le abitudini e i comportamenti	Sí	Ho cercato di ridurre la loro ansia e di renderli più consapevoli di come possano fortificare le difese immunitarie adottando stili di vita più sani.	Parlano di quanto sia faticoso l'uso della mascherina o di altre rinunce.	No				rivoluzione, trasformazione (occasione per cambiare)	allarme / messaggero (che ci sveglia, segnala problemi globali)	valanga, tsunami-alluvione (che travolge, imprevedibile, incontenibile…), terremoto (che fa tremare terra sotto i piedi, toglie stabilità, crea insicurezza)	pausa-sospensione, parentesi (dall’ordinario, per riflettere, tornare in sé), riparo/rifugio (in cui stare al sicuro)	compagni (di avventura, viaggio, sulla stessa barca), sostegno, fonte di energia (per andare avanti, per affrontare le difficoltà, ricominciare)	guide (che esplorano, ci conducono alla via d’uscita…)	Non sono sicura che sia efficace.	liberazione (da un'invasione, occupazione), rinascita, rinnovamento	Rinnovamento	No		No	Come una regola per evitare il contagio.	resilienza, pazienza, solidarietà		Nessuna	Facilitare la comprensione	No			No		No		No
67	Dichiaro di aver letto e compreso l'informativa sul trattamento dei dati personali.	28	F	Laurea in SCIENZE DELL'EDUCAZIONE	educatore servizio integrazione scolastica		1 anno	Scuola primaria	Una foto in bianco e in nero	Perché le giornate hanno perso il valore di allegria, spensieratezza, di luci e di colori	Soffocamento, solitudine, paura	Per il fatto che sembra di essere dentro un tunnel senza vedere in fondo uno spiraglio di luce dell'uscita	No		Paura	No		Non si sono proposte alcune letture		notte, tenebre, incubo (che deve finire, da rischiarare…), dittatura (libertà compromesse, abusi di potere, controllo), incendio (che divampa, si diffonde, compromette, distrugge)	nemico, conquistatore (contro cui difendersi, contro cui reagire)	terremoto (che fa tremare terra sotto i piedi, toglie stabilità, crea insicurezza), fiume che rompe argini (evento da prevenire, che dipende da errori)	gioco di ruolo/lavoro di gruppo (collaborazione), riparo/rifugio (in cui stare al sicuro)	attori protagonisti (tutti hanno missione, ruolo importante), dispersi (di cui abbiamo perso le notizie, che non possiamo incontrare)	vittime (si sacrificano per il bene della collettività), nuovi protagonisti (che erano in ombra, che vengono in primo piano rispetto ad altri personaggi)	arma di contrattacco (contro l'attacco del virus, per vincere le sue "truppe"), allenatore (per istruire il nostro corpo a reagire), neutralizzatore, domatore (che deve rendere meno pericoloso il virus, permette di conviverci)	liberazione (da un'invasione, occupazione), ripartenza (dopo aver superato un ostacolo)	liberazione	Sí	Incubo	Sí		resilienza, pazienza, condivisione, solidarietà	condivisione	Le mascherine venivano viste come gli scudi	La consapevolezza della protezione tra di essi	No			no		si	La partita	si	fiume che rompe gli argini
68	Dichiaro di aver letto e compreso l'informativa sul trattamento dei dati personali.	38	F	Laurea Psicologia	educatore servizio integrazione scolastica		13 anni	Scuola secondaria di I grado	Nube	Perché le nubi coprono il cielo	Inquietudine	Stato d animo	Sí	Guerra che si può combattere	Battaglie, guerre	Sí	Costruzioni che potessero descrivere la loro idea, immagine della pandemia	Tutti sono in accordo con la possibilità di vincere tale battaglia		guerra (da combattere, in cui eliminare il nemico...), partita (da vincere, in cui competere...), notte, tenebre, incubo (che deve finire, da rischiarare…)	nemico, conquistatore (contro cui difendersi, contro cui reagire), avversario (in una partita, che ha un suo obiettivo, su cui dobbiamo prevalere), mostro, fantasma (non si vede, incombe, fa paura)	attacco militare, campagna militare (ampia, distribuita su più fronti, con truppe organizzate), fiume che rompe argini (evento da prevenire, che dipende da errori)	abisso, tunnel (assenza di luce, non si vede l'uscita), prigione (impotenza, assenza di libertà, costrizione fisica)	pedine (da piazzare, organizzare in una strategia), burattini, marionette (in balìa delle decisioni altrui)	giudici (decidono vita/morte), star (che amano notorietà, che cercano protagonismo)	strategia, trucco (per boicottare il virus, indebolirlo), neutralizzatore, domatore (che deve rendere meno pericoloso il virus, permette di conviverci)	liberazione (da un'invasione, occupazione), ritorno della luce, miracolo, oasi/miraggio (che potrebbe essere un'illusione), ripartenza (dopo aver superato un ostacolo), riconquista della libertà	Tunnel abisso, soprattutto quando sono stata contagiata e a casa pur stando per fortuna bene, non riuscivo a vedere la fine della quarantena	Sí	Fiumana che travolge	No	Impossibilità di relazioni	resilienza, pazienza	Relazioni, la vivono ormai come qualcosa di lontano, inafferrabile	Guerra da combattere, fiume in piena, battaglie	Riuscire a canalizzare a comprendere a pieno ciò che sta avvenendo	Sí	Manicomio follia	La mia esperienza con la malattia è stata folle, non tanto la patologia in sé che ho superato molto bene, quanto l inadeguatezza delle misure adottate per l isolamento che non sono assolutamente contestualizzare.	Si	I medici e gli infermieri super eroi	Si	Terremoto	Si	Incendio
69	Dichiaro di aver letto e compreso l'informativa sul trattamento dei dati personali.	25	F	Diploma Scienze Sociali	educatore servizio integrazione scolastica	Nessuna	Nessuna	Scuola primaria	I bambini con i banchi distanziati e la mascherina	Perchè lo vedo tutti i giorni	Gel disinfettante	Lo usiamo durante tutte le giornate	Sí	Come un periodo che prima o poi passerà se ci impegniamo tutti insieme	Indossare la mascherina	Sí	Un sondaggio con le immagini del covid	Ho parlato anche del punto di vista dei bambini che non parlano ma che vivono la pandemia come tutti gli altri		guerra (da combattere, in cui eliminare il nemico...), partita (da vincere, in cui competere...)	avversario (in una partita, che ha un suo obiettivo, su cui dobbiamo prevalere); allarme / messaggero (che ci sveglia, segnala problemi globali)	domino, reazione a catena, passaparola (da spezzare, interrompere)	gioco di ruolo/lavoro di gruppo (collaborazione), contrattacco, resistenza (per opporsi, per non essere annientati, vinti)	alleati (nel conflitto contro il virus), compagni (di avventura, viaggio, sulla stessa barca)	macchine (infaticabili, lavorano senza sosta), vittime (si sacrificano per il bene della collettività), eroi, supereroi (con doti superiori alla media, capaci di misurarsi con eventi anomali), soldati (nella guerra al virus)	arma di contrattacco (contro l'attacco del virus, per vincere le sue "truppe"), punto di svolta (nel percorso di cambiamento avviato dalla pandemia)	liberazione (da un'invasione, occupazione), salvezza / vittoria (trovare scampo), oasi/miraggio (che potrebbe essere un'illusione), rinascita, rinnovamento, ripartenza (dopo aver superato un ostacolo), riconquista della libertà	Battaglia, campo da gioco	Sí	Partita	Sí	A loro manca il contatto come gli abbracci, oppure avere i banchi vicini	pazienza, cura come atteggiamento etico e responsabilità reciproca, tempo, relazioni	Stare insieme, rispettando le regole	Hanno parlato di libertà come assenza di mascherina, ma che allo stesso tempo se non la indossiamo rischiano di ammalarci; combattere il virus con tutti i mezzi che abbiamo, noi a scuola abbiamo distanziamento, gel, mascherine e dobbiamo stare attenti	Trasmette sicurezza e protezione	No	Fare tutti la propria parte	Responsabilità	Si	La guerra e le invasioni del nemico, possono portare con sè dei pregiudizi	Sì	Il tempo per pensare in modo diverso, ridefinirsi	Poche	La condivisione e riflettere in modo nuovo
70	Dichiaro di aver letto e compreso l'informativa sul trattamento dei dati personali.	43	F	Laurea	educatore servizio integrazione scolastica		10	Scuola primaria	Il dorso di una tartaruga	Perché mi da l'idea di esser forti, coraggiosi e calmi come le tartarughe	Prova, ristrutturate, resistenza	Perché in alcuni momenti vedo la pandemia come una prova che ci richiede di divenire più forti. Inevitabile e dolorosa, ma ne usciremo prima o poi, più forti di prima.	Sí	Mi è capitato di evidenziare che se ha avuto un inizio questa situazione avrà anche per forza una fine in risposta a considerazioni pessimistiche.	"non si può più fare niente quasi", "i sorrisi si vedono anche se indossiamo le mascherine"	No				partita (da vincere, in cui competere...), gioco (con regole, ricerca di soluzioni, strategie…)	avversario (in una partita, che ha un suo obiettivo, su cui dobbiamo prevalere)	domino, reazione a catena, passaparola (da spezzare, interrompere)	gioco di ruolo/lavoro di gruppo (collaborazione)	attori protagonisti (tutti hanno missione, ruolo importante)	eroi, supereroi (con doti superiori alla media, capaci di misurarsi con eventi anomali)	strategia, trucco (per boicottare il virus, indebolirlo), neutralizzatore, domatore (che deve rendere meno pericoloso il virus, permette di conviverci)	ripartenza (dopo aver superato un ostacolo)	Il vaccino come un domatore, neutralizzatore.	No		No	Lo usano poco, preferiscono parlare di metri a volte, sono molto d'accordo. Perché più spesso dicono "siamo vicini ma passa 1 metro e mezzo tra noi" piuttosto che "siamo lontani, distanti 1 metro e mezzo". Credo molto nel potete trasformativo delle parole diverse che si possono usare per descrivere la stessa situazione, emotivamente da differenza.	resilienza, pazienza, cura come atteggiamento etico e responsabilità reciproca, condivisione, solidarietà, relazioni	Cura e responsabilità: spesso riferiscono di rispettare le regole per proteggere gli amici.	Vestire la sedia: mettete la giacca in modo utile a non farla cadere e a non venire a contatto con le altre giacché etc.	Catartico	Sí	E' come un libro, se ha un inizio avrà anche una fine.	Sforzo immaginativo della fine che crea ottimismo e collaborazione	No		No		No
71	Dichiaro di aver letto e compreso l'informativa sul trattamento dei dati personali.	25	F	Laurea triennale	educatore servizio integrazione scolastica		3	Scuola primaria	I carri armati di Bergamo con le salme dei morti	Perché mi ha scosso particolarmente	Tristezza, solitudine, noia	È quello che ho provato e che provo tutt’ora	Sí	Ho ascoltato più che parlato	il non sapere bene cosa sia, il perché continui ancora e il vedere gli adulti preoccupati porta i bambini in uno stato di confusione	No				rivoluzione, trasformazione (occasione per cambiare), incendio (che divampa, si diffonde, compromette, distrugge)	allarme / messaggero (che ci sveglia, segnala problemi globali); colpo/mazzata/scossa (che scuote, che abbatte, destabilizza); mostro, fantasma (non si vede, incombe, fa paura)	valanga, tsunami-alluvione (che travolge, imprevedibile, incontenibile…), terremoto (che fa tremare terra sotto i piedi, toglie stabilità, crea insicurezza)	esperimento collettivo (non siamo certi dei risultati, andiamo per tentativi), prigione (impotenza, assenza di libertà, costrizione fisica)	attori protagonisti (tutti hanno missione, ruolo importante)	guide (che esplorano, ci conducono alla via d’uscita…), macchine (infaticabili, lavorano senza sosta)	arma di contrattacco (contro l'attacco del virus, per vincere le sue "truppe")	rinascita, rinnovamento	Terremoto	No		No		resilienza, pazienza, tempo, viaggio, relazioni		Mostro	-	Sí			S		D		G
72	Dichiaro di aver letto e compreso l'informativa sul trattamento dei dati personali.	43	F	diploma di istituto superiore	educatore servizi territoriali		7	Scuola primaria	tsunami	perche non lo controlli	fuori controllo paura tempo priorità famiglia	sono le cose che per me han caratterizzato questo periodo	No		non poter vedere gli amici	No				gioco (con regole, ricerca di soluzioni, strategie…)	colpo/mazzata/scossa (che scuote, che abbatte, destabilizza); mostro, fantasma (non si vede, incombe, fa paura)	valanga, tsunami-alluvione (che travolge, imprevedibile, incontenibile…), domino, reazione a catena, passaparola (da spezzare, interrompere)	abisso, tunnel (assenza di luce, non si vede l'uscita), esperimento collettivo (non siamo certi dei risultati, andiamo per tentativi), prigione (impotenza, assenza di libertà, costrizione fisica)	minaccia / untori / spie (qualcuno di cui diffidare), sostegno, fonte di energia (per andare avanti, per affrontare le difficoltà, ricominciare)	guide (che esplorano, ci conducono alla via d’uscita…), nuovi protagonisti (che erano in ombra, che vengono in primo piano rispetto ad altri personaggi)	via di uscita, tasto "esc" (dal campo di azione del virus), punto di svolta (nel percorso di cambiamento avviato dalla pandemia)	liberazione (da un'invasione, occupazione), rinascita, rinnovamento, ripartenza (dopo aver superato un ostacolo)	tutti diversi	No		Sí		pazienza, cura come atteggiamento etico e responsabilità reciproca, tempo, spazio		mancanza	perchè hanno molte mancanze	No			si	guerra, militari, armi	speranza, miraggio, tempo, relazioni		no
73	Dichiaro di aver letto e compreso l'informativa sul trattamento dei dati personali.	43	F	Laurea Scienze dell’educazione	insegnante	Italiano,storia, inglese, arte e immagine, religione	20	Scuola primaria	Persone tra loro distanti, ma posizionate in cerchio	Perché pur rispettando le distanze, credo sia indispensabile la collaborazione e la condivisione tra le persone per superare il periodo nefasto.	Responsabilità, rispetto e pazienza.	Perché senza un reale senso di responsabilità, rispetto e immensa pazienza da parte dell’intera comunità, non se ne potrà mai uscire ...	Sí	Ho cercato di far comprendere e sviluppare nei miei alunni un senso di responsabilità evitando loro il trauma psicologico da “protocollo sicurezza da pandemia”. Sta funzionando!	Le limitazioni in termini di socialità e nelle relazioni dovute al distanziamento sociale.	Sí	Ho articolato e programmato attività interdisciplinari in cui la materia che fa da cardine é l’ educazione civica.			tempesta (con nave in balìa delle onde, barca che rischia di affondare), guerra (da combattere, in cui eliminare il nemico...), notte, tenebre, incubo (che deve finire, da rischiarare…)	nemico, conquistatore (contro cui difendersi, contro cui reagire), montagna (ostacolo da superare), colpo/mazzata/scossa (che scuote, che abbatte, destabilizza)	terremoto (che fa tremare terra sotto i piedi, toglie stabilità, crea insicurezza), colonizzazione (di parassita, alieni…)	pausa-sospensione, parentesi (dall’ordinario, per riflettere, tornare in sé), prigione (impotenza, assenza di libertà, costrizione fisica)	burattini, marionette (in balìa delle decisioni altrui)	macchine (infaticabili, lavorano senza sosta), nuovi protagonisti (che erano in ombra, che vengono in primo piano rispetto ad altri personaggi)	strategia, trucco (per boicottare il virus, indebolirlo)	ritorno della luce, miracolo, rinascita, rinnovamento	La metafora del nemico da sconfiggere	Sí	Terremoto	Sí	Per i bambini il distanziamento è solo una prima fase per la successiva unione...”Distanti ma uniti”.	resilienza, condivisione	È stato approfondito il concetto di resilienza, fin’ora poco conosciuto	Pandemia come mostro... da sconfiggere	Credo siano fondamentali per affrontare qualsiasi argomento, anche il più scomodo	Sí	Utilizzo spesso delle favole o detti popolari per favorire la riflessione		No		Sì	La metafora del terremoto o quella del gioco	Sì	La metafora del gioco
74	Dichiaro di aver letto e compreso l'informativa sul trattamento dei dati personali.	38	F	diploma di liceo socio psico pedagogico	educatore servizi territoriali		2	Scuola primaria	un muro	perchè purtroppo rappresenta il bisogno di separare e tenere a distanza	separazione, distanza, impossibilità di avvicinarsi, di guardarsi, di toccarsi, di condividere	perchè è ciò che risulta più difficile ed innaturale nel fare quotidiano delle persone	Sí	Le considerazioni in merito alla pandemia emergono tra bambini e tra ragazzi anche nel dialogo quotidiano, come aspetto di vita che accomuna tutti	isolamento, mancanza, pulizia, distanza	No				partita (da vincere, in cui competere...), rivoluzione, trasformazione (occasione per cambiare)	nemico, conquistatore (contro cui difendersi, contro cui reagire), avversario (in una partita, che ha un suo obiettivo, su cui dobbiamo prevalere), montagna (ostacolo da superare)	fiume che rompe argini (evento da prevenire, che dipende da errori)	pausa-sospensione, parentesi (dall’ordinario, per riflettere, tornare in sé), contrattacco, resistenza (per opporsi, per non essere annientati, vinti)	attori protagonisti (tutti hanno missione, ruolo importante), compagni (di avventura, viaggio, sulla stessa barca), sostegno, fonte di energia (per andare avanti, per affrontare le difficoltà, ricominciare)	nuovi protagonisti (che erano in ombra, che vengono in primo piano rispetto ad altri personaggi), eroi, supereroi (con doti superiori alla media, capaci di misurarsi con eventi anomali)	punto di svolta (nel percorso di cambiamento avviato dalla pandemia)	rinascita, rinnovamento, ripartenza (dopo aver superato un ostacolo), riconquista della libertà	l'idea di svolta e rinascita	No		Sí	stare lontani, proteggersi	resilienza, cura come atteggiamento etico e responsabilità reciproca, relazioni		volo di un uccello che non può più volare	penso che sia importante per elaborare, per dare senso e ordine a ciò che accade cercando anche di costruirsi ipotesi e attese sul futuro che danno speranza.	No			penso che sia importante con i ragazzi sostenere il pensiero costruttivo e positivo in cui alcuni termini come ad esempio il subire, vadano sostituti con responsabilità impegno, cooperazione, condivisione, fiducia		si	rivoluzione in termine di cambiamento	punto di svolta
75	Dichiaro di aver letto e compreso l'informativa sul trattamento dei dati personali.	49 anni	F	Laurea	insegnante	Area umanistica, antropologica ed espressiva (italiano, storia, geografia, arte e immagine)	4 anni	Scuola primaria	Un manto invisibile che ha coperto il mondo e ha chiuso tutti i possibili accessi all'esterno.	Perché raffigura l'idea di qualcosa che ti avvolge senza che tu te ne accorga e ti costringe a stare fermo e a non entrare in contatto con gli altri.	Silenzio, vuoto, dolore, isolamento, distanza, paura, minaccia, visione dell'altro non come persona ma come possibile fonte di contagio.	Perché ciò che credo abbia colpito al cuore il nostro mondo, dopo la diffusione del coronavirus, è il terrore che chiunque io incontri possa contagiarmi, possa farmi ammalare. L'incontro e il contatto con l'altro è come se non potesse più offrire conforto e gioia. Ogni volta che qualcuno ci sfiora, pensiamo che possa averci toccato un nemico in grado di far entrare in noi un morbo pericoloso e in…	Sí	All'inizio dell'anno scolastico, dopo le indicazioni sui comportamenti necessari a preservare noi e gli altri da possibili contagi, ho ripercorso con i bambini a ritroso i mesi da quando ci eravamo salutati in presenza, lo scorso febbraio. Ho chiesto loro cosa avevano provato quando hanno saputo che la scuola avrebbe chiuso prima per una settimana, poi per due, poi per tre, poi...fino alla fine d…	I temi che ritornano nei discorsi dei miei alunni sulla pandemia sono: le nuove regole da rispettare, la necessità di usare la mascherina, la distanza da mantenere per non contrarre il virus, lavarsi le mani e usare il gel igienizzante, non potersi abbracciare, non poter stare vicini, il Covid come nemico da combattere, le parole che cambiano significato: positivo e negativo hanno un significato …	Sí	Ho proposto riflessioni e condivisioni a grande gruppo e a piccolo gruppo, ho costruito tracce per composizioni che fossero spunti per la rielaborazione e per l'acquisizione di consapevolezza rispetto al cambiamento e al nuovo contesto, ho suggerito l'opportunità di realizzare immagini e disegni per rappresentare emozioni e stati d'animo.	La pandemia ci ha costretto a fermarci e a ripensare a tutto ciò che facevamo in un'ottica diversa. Ho sottolineato che tenere la mascherina è un dovere per proteggere gli altri, che queste nuove regole che ci costringono a stare distanti ci fanno sistemare in modo nuovo le priorità del nostro vivere. Non possiamo più dare per scontato la possibilità di incontrare le persone quando desideriamo fa…		rivoluzione, trasformazione (occasione per cambiare), accelerazione verso ciò che conta	montagna (ostacolo da superare), allarme / messaggero (che ci sveglia, segnala problemi globali)	domino, reazione a catena, passaparola (da spezzare, interrompere)	gioco di ruolo/lavoro di gruppo (collaborazione), riparo/rifugio (in cui stare al sicuro)	compagni (di avventura, viaggio, sulla stessa barca), sostegno, fonte di energia (per andare avanti, per affrontare le difficoltà, ricominciare)	guide (che esplorano, ci conducono alla via d’uscita…), angeli (che custodiscono, proteggono…)	portiere - filtro (che impedisce al virus di colpirci, lo fa attendere)	ripartenza (dopo aver superato un ostacolo)	Pandemia come occasione per cambiare, movimento di accelerazione nella direzione di ciò che conta di più, con il sostegno degli altri.	Sí	Gli altri come sostegno per affrontare le difficoltà e ricominciare.	Sí	Il distanziamento come opportunità di avere più spazio intorno a sè, spazio fisico e spazio di riflessione, nel rispetto dei confini che l'altro definisce per non essere invaso in modo non richiesto.	resilienza, pazienza, cura come atteggiamento etico e responsabilità reciproca, condivisione, solidarietà, tempo, spazio, viaggio, relazioni	La pazienza di sopportare le restrizioni e le nuove regole per superare questo momento; la cura dei legami e delle relazioni più significative, per mantenerle vive anche nella distanza maggiore; la condivisione della fatica e del limite per sostenersi a vicenda verso un obiettivo comune; la solidarietà di piccoli gesti come la realizzazione delle cartoline per le persone diversamente abili, per n…	Nei mesi del lockdown e nei primi mesi di quest'anno scolastico, i bambini usavano soprattutto le metafore come pericolo, distanza, prigione. Recentemente hanno iniziato ad usare altre metafore come cambiamento, mettersi nei panni dell'altro, riconquista della libertà.	Credo che l'uso di metafore aiuti i bambini a leggere la realtà con dei filtri, quasi come se le parole mettessero una distanza tra loro e l'esperienza che stanno vivendo. La metafora li fa spostare in un luogo altro, da cui percepiscono di poter guardare la loro vita come in un sogno/incubo da cui potersi svegliare cambiati.	Sí	La pandemia come una macchina del tempo che ci spinge a ritornare al passato riflettendo su ciò che è stato e attraverso il presente proiettarci verso il futuro che vogliamo costruire nella vicinanza reciproca.	Le metafore consentono di lanciare, al di là di questo piccolo tratto di vita, la consapevolezza su ciò che come genere umano possiamo costruire e non abbiamo costruito e sulla possibilità di incamminarci, con le nostre scelte e decisioni, verso un cambiamento.	Sì	La metafora della pandemia come dittatura.	Sì	La metafora della pandemia come partita da vincere, in cui competere.	Sì	Misure per contenere il contagio intese come clausura, ascesi che rivela cose nascoste, prima invisibili
76	Dichiaro di aver letto e compreso l'informativa sul trattamento dei dati personali.	56 anni	F	Diploma di Maturità Istituto Magistrale	educatore servizi territoriali		2 anni	Scuola primaria	personale sanitario protetto dai dispositivi di protezione	perchè rappresenta fragilità e presidio allo stesso tempo	contagio, protezione, diffusione, limitazione...	perchè sono quelle che hanno determinato maggiormente il cambiamento avvenuto	Sí	in modo indiretto, riprendendo sollecitazioni dai bambini	riguardano il distanziamento, la limitazione degli incontri pomeridiani di gioco...	No				rivoluzione, trasformazione (occasione per cambiare)	nemico, conquistatore (contro cui difendersi, contro cui reagire), avversario (in una partita, che ha un suo obiettivo, su cui dobbiamo prevalere)	domino, reazione a catena, passaparola (da spezzare, interrompere)	gioco di ruolo/lavoro di gruppo (collaborazione), esperimento collettivo (non siamo certi dei risultati, andiamo per tentativi)	attori protagonisti (tutti hanno missione, ruolo importante), sostegno, fonte di energia (per andare avanti, per affrontare le difficoltà, ricominciare)	supporto, riferimento, modello	neutralizzatore, domatore (che deve rendere meno pericoloso il virus, permette di conviverci)	riconquista della libertà	idea di impegno collettivo	Sí	impegno di gruppo	Sí	flessibilità, cambiamento	resilienza, condivisione, spazio, relazioni	aspetto della resilienza nel rigiocarsi spazi, tempi e relazioni	essere dentro a un recinto' , 'il virus svolazza via' '	restituire percezioni e stati d'animo	Sí	idea di navigare su una stessa barca	partecipare tutti, affrontare rischi insieme	idea di paragonare a guerre, battaglie		idea del domino, effetto a catena, responsabilità dei singoli verso collettività		metafora domino
77	Dichiaro di aver letto e compreso l'informativa sul trattamento dei dati personali.	31	F	Laurea magistrale in storia e critica d’arte	insegnante	Sostegno	4	Scuola secondaria di I grado	L’urlo di E.Munch	Perché rappresenta il caos interno creato da questa pandemia in ciascuno di noi	Caos, preoccupazione, forza, determinazione, reinventarsi, Unione e separazione	Perché alcune di esse vanno in contrapposizione con le altre, ed e proprio ciò che è successo in questo periodo	Sí	Discorso molto complesso, ho cercato SEMPRE di rassicurarli ma anche di renderli consapevoli del cambiamento e della responsabilità di ciascuno di noi	Dobbiamo essere forti e uniti ma sforzarci di non fare ciò che facevamo prima(abbracciarci, toccare le cose altrui etc)	No				gioco (con regole, ricerca di soluzioni, strategie…), follia (caos, squilibrio), dittatura (libertà compromesse, abusi di potere, controllo)	avversario (in una partita, che ha un suo obiettivo, su cui dobbiamo prevalere); allarme / messaggero (che ci sveglia, segnala problemi globali)	attacco militare, campagna militare (ampia, distribuita su più fronti, con truppe organizzate), treno che deraglia (evento da prevenire, che dipende da errori)	gioco di ruolo/lavoro di gruppo (collaborazione), esperimento collettivo (non siamo certi dei risultati, andiamo per tentativi)	compagni (di avventura, viaggio, sulla stessa barca), sostegno, fonte di energia (per andare avanti, per affrontare le difficoltà, ricominciare)	angeli (che custodiscono, proteggono…), macchine (infaticabili, lavorano senza sosta)	via di uscita, tasto "esc" (dal campo di azione del virus), punto di svolta (nel percorso di cambiamento avviato dalla pandemia)	rinascita, rinnovamento, ripartenza (dopo aver superato un ostacolo)	Ripartenza e rinnovamento delle abitudini cambiate	Sí	COVID come allarme che ci sveglia	No		pazienza, cura come atteggiamento etico e responsabilità reciproca, spazio, viaggio, relazioni		Non ricordo nulla in Particolare	Come sopra	No			No		Si	Grosso iceberg	Non ricordo
78	Dichiaro di aver letto e compreso l'informativa sul trattamento dei dati personali.	40	F	Laurea	educatore servizio integrazione scolastica		4	Scuola secondaria di I grado	Due mani che non si toccano	Perché rappresenta la volontà di toccarsi	Lontananza , solitudine	Perché ne hanno parlato i ragazzi	Sí	In termini di globalità	La voglia di normalità ...	Sí	La metafora	Sui temi della normalità		Cadere dalla bici E rialzarsi	montagna (ostacolo da superare)	Ostacolo alla normalità	gioco di ruolo/lavoro di gruppo (collaborazione)	alleati (nel conflitto contro il virus), compagni (di avventura, viaggio, sulla stessa barca), sostegno, fonte di energia (per andare avanti, per affrontare le difficoltà, ricominciare)	angeli (che custodiscono, proteggono…)	punto di svolta (nel percorso di cambiamento avviato dalla pandemia)	rinascita, rinnovamento	Un duro viaggio da affrontare con i compagni	No		No		pazienza, condivisione	Condivisione come globalità	Hanno spesso utilizzato la grafica a come strumento per comunicare .	Uscire da schemi prefissati aprendosi alla complessità	Sí	Immagini della normalità	Il confronto e la possibilità di aprirsi ad espressioni diverse da quelle consolidate	No		Si	Viaggio da affrontare insieme sulla stessa barca	Si
79	Dichiaro di aver letto e compreso l'informativa sul trattamento dei dati personali.	35	F	Laurea magistrale in Media Education	educatore servizio integrazione scolastica		2	Scuola primaria	Tempesta	Perché rappresenta un momento di difficoltà	Tristezza	Perché ci si sente privi di libertà	Sí	In modo molto semplice, ravcontando del coronavirus come una storia	Le norme da rispettare	Sí	Abbiamo creato una storia animata, abbiamo creato una mappa di frasi riportate dai bambini sull emozioni provate	I bambini nonostante le difficoltà vivono questa situazione in modo spensierato, tranne nel rispettare le norme dove si presentano attenti.		partita (da vincere, in cui competere...), gioco (con regole, ricerca di soluzioni, strategie…)	nemico, conquistatore (contro cui difendersi, contro cui reagire)	colonizzazione (di parassita, alieni…)	riparo/rifugio (in cui stare al sicuro)	alleati (nel conflitto contro il virus)	guide (che esplorano, ci conducono alla via d’uscita…)	via di uscita, tasto "esc" (dal campo di azione del virus)	liberazione (da un'invasione, occupazione), ritorno della luce, miracolo	Via d uscita	Sí	Colonizzazione	Sí	Distanziamento come forma di prevenzione	pazienza, cura come atteggiamento etico e responsabilità reciproca, solidarietà	Paziena	Mostro da combattere	Paura	Sí			No		Si	Fiamma	No
80	Dichiaro di aver letto e compreso l'informativa sul trattamento dei dati personali.	55	F	Diploma	insegnante	Italiano, storia, arte, musica	33	Scuola primaria	assenza - vuoto	perché richiama la mancanza di relazioni e di contatti	isolamento-distanza-preoccupazione- speranza	sono quelle che hanno caratterizzato questo periodo complicato	Sí	come un'ombra che ci segue e da cui è meglio non farsi prendere, mantenere le distanze	hanno imparato a vivere con attenzione, ma senza farsi prendere la mano dalla paura.	No				partita (da vincere, in cui competere...), rivoluzione, trasformazione (occasione per cambiare)	allarme / messaggero (che ci sveglia, segnala problemi globali)	fiume che rompe argini (evento da prevenire, che dipende da errori)	gioco di ruolo/lavoro di gruppo (collaborazione), esperimento collettivo (non siamo certi dei risultati, andiamo per tentativi)	attori protagonisti (tutti hanno missione, ruolo importante), alleati (nel conflitto contro il virus), compagni (di avventura, viaggio, sulla stessa barca), sostegno, fonte di energia (per andare avanti, per affrontare le difficoltà, ricominciare)	guide (che esplorano, ci conducono alla via d’uscita…), angeli (che custodiscono, proteggono…), nuovi protagonisti (che erano in ombra, che vengono in primo piano rispetto ad altri personaggi)	strategia, trucco (per boicottare il virus, indebolirlo), neutralizzatore, domatore (che deve rendere meno pericoloso il virus, permette di conviverci)	rinascita, rinnovamento, ripartenza (dopo aver superato un ostacolo)	trasformazione - ripartenza -rinnovamento	No		Sí		resilienza, cura come atteggiamento etico e responsabilità reciproca, condivisione, solidarietà, tempo, relazioni		nessuna metafora	capire	Sí	Ombra	q8alcosa che ci segue ma non riusciamo a catturare	si	nemico	si	tutte quelle segnate	no
81	Dichiaro di aver letto e compreso l'informativa sul trattamento dei dati personali.	47	F	Laurea in scienze della Fornazione . Promozione e sviluppo delle risorse umane	insegnante	Italiano	25	Scuola primaria	Surreale ma vera	Perché ritengo sia tale	Surreale, disordine, ordine, ritorno all'essenziale	Perché ritengo siano corrispondenti	Sí	Il loro quotidiano e i vissuti dei bambini	Paura, regole, igiene, la vita va avanti e deve essere vissuta	No				guerra (da combattere, in cui eliminare il nemico...), partita (da vincere, in cui competere...), gioco (con regole, ricerca di soluzioni, strategie…), notte, tenebre, incubo (che deve finire, da rischiarare…), follia (caos, squilibrio), rivoluzione, trasformazione (occasione per cambiare), dittatura (libertà compromesse, abusi di potere, controllo)	nemico, conquistatore (contro cui difendersi, contro cui reagire), montagna (ostacolo da superare), allarme / messaggero (che ci sveglia, segnala problemi globali), colpo/mazzata/scossa (che scuote, che abbatte, destabilizza), mostro, fantasma (non si vede, incombe, fa paura)	incendio (da contenere, di cui ridurre i danni), valanga, tsunami-alluvione (che travolge, imprevedibile, incontenibile…), domino, reazione a catena, passaparola (da spezzare, interrompere), terremoto (che fa tremare terra sotto i piedi, toglie stabilità, crea insicurezza), fiume che rompe argini (evento da prevenire, che dipende da errori)	pausa-sospensione, parentesi (dall’ordinario, per riflettere, tornare in sé), gioco di ruolo/lavoro di gruppo (collaborazione), abisso, tunnel (assenza di luce, non si vede l'uscita), prigione (impotenza, assenza di libertà, costrizione fisica)	attori protagonisti (tutti hanno missione, ruolo importante), compagni (di avventura, viaggio, sulla stessa barca), sostegno, fonte di energia (per andare avanti, per affrontare le difficoltà, ricominciare), burattini, marionette (in balìa delle decisioni altrui)	guide (che esplorano, ci conducono alla via d’uscita…), angeli (che custodiscono, proteggono…), macchine (infaticabili, lavorano senza sosta), nuovi protagonisti (che erano in ombra, che vengono in primo piano rispetto ad altri personaggi), eroi, supereroi (con doti superiori alla media, capaci di misurarsi con eventi anomali), agenti/agenti speciali (in una dittatura, del nuovo potere della medi…	arma di contrattacco (contro l'attacco del virus, per vincere le sue "truppe"), allenatore (per istruire il nostro corpo a reagire), portiere - filtro (che impedisce al virus di colpirci, lo fa attendere), punto di svolta (nel percorso di cambiamento avviato dalla pandemia), neutralizzatore, domatore (che deve rendere meno pericoloso il virus, permette di conviverci)	liberazione (da un'invasione, occupazione), salvezza / vittoria (trovare scampo), ritorno della luce, miracolo, oasi/miraggio (che potrebbe essere un'illusione), rinascita, rinnovamento, ripartenza (dopo aver superato un ostacolo)	Destabilizzante, rinascita	Sí	Destabiizzante, rinascita	Sí		resilienza, pazienza, cura come atteggiamento etico e responsabilità reciproca, condivisione, solidarietà		Distanziamento	Consapevolezza	Sí	Quelle di prima	Equivalenza	No		Quelle nominate prima sono interessanti		Destabilizzante, terremoto	Destabilizzante, terremoto
82	Dichiaro di aver letto e compreso l'informativa sul trattamento dei dati personali.	26	F	Laurea magistrale in Scienze Pedagogiche	educatore servizio integrazione scolastica	Integrazione scolastica, quindi quasi tutte	5 mesi	Scuola secondaria di I grado	Una mascherina	Perchè si tratta dello strumento introdotto, che ha cambiato il modo di vivere delle persone	Solitudine, disagio, distanze, perdita, virus, contagio, misure, vaccino, speranza	Perchè rispecchiano quello che percepisco fuori e sento dentro	Sí	Con un po' di malinconia..si descrivono momenti positivi e gioviali prima del Covid.	"Prima del Covid", "quando si poteva", "noia andavamo", "noi facevamo"..i ragazzi, ma anche i bambini, fanno molto riferimento a ciò che facevano prima della pandemia	No				guerra (da combattere, in cui eliminare il nemico...), partita (da vincere, in cui competere...), Lotta	avversario (in una partita, che ha un suo obiettivo, su cui dobbiamo prevalere); montagna (ostacolo da superare)	domino, reazione a catena, passaparola (da spezzare, interrompere)	gioco di ruolo/lavoro di gruppo (collaborazione)	compagni (di avventura, viaggio, sulla stessa barca), sostegno, fonte di energia (per andare avanti, per affrontare le difficoltà, ricominciare)	angeli (che custodiscono, proteggono…), nuovi protagonisti (che erano in ombra, che vengono in primo piano rispetto ad altri personaggi), eroi, supereroi (con doti superiori alla media, capaci di misurarsi con eventi anomali)	via di uscita, tasto "esc" (dal campo di azione del virus), punto di svolta (nel percorso di cambiamento avviato dalla pandemia), aiuto	rinascita, rinnovamento, ripartenza (dopo aver superato un ostacolo), riconquista della libertà	Lotta, via di uscita	Sí	Lotta	No		cura come atteggiamento etico e responsabilità reciproca, spazio, relazioni	Spazio: spazio da lasciare tra sè e l'altro, non in quanto nella sua accezione di "ambiente".	I più piccoli parlano del virus in base a quanto ce ne è per loro, come se fosse una materia residua: "ce ne è ancora un pochino di virus".	Nel caso sopra descritto, che sicuramente è stato proposto ai bambini dai loro genitori, ha lo scopo di vedere oltre il tunnel, vedere la speranza, vedere che gradualmente il virus se ne sta andando, che una fine si sta avvicinando e che potremo tornare a una vita normale	No			si	Non ricordo se sono state usate, ma non userei con bambini e ragazzi "star" per parlare di medici, "tunnel", "oblio", "tempesta".	si	Non ricordo se sono state usate, ma userei con bambini e ragazzi "eroi" per parlare dei medici (anche se stanno facendo il loro lavoro, ma la dedizione e lo sforzo sono davvero notevoli), "libertà", "rinascita", "rivincita"	no
83	Dichiaro di aver letto e compreso l'informativa sul trattamento dei dati personali.	32	F	Laurea magistrale in psicologia scolastica e di comunità	educatore servizi territoriali		2	Scuola primaria	lente di ingrandimento	perché simboleggia la ricerca che, in questo periodo, ha assunto numerose sfaccettature: ricerche scientifiche, ricerche relazionali, ricerca dell'altro. La lente d'ingrandimento, inoltre, simboleggia il cambio di prospettiva, il vedere in maniera amplificata le questioni che ci circondano	ricerca, contatto, comunità, desideri, ritrovarsi	perché rappresentano gli elementi che hanno caratterizzato questo periodo storico sociale dal mio punto di vista personale	Sí	mi è capitato di dover ricordare ai bambini il motivo per i mancati abbracci e la mancata vicinanza fisica cercando strategie differenti per avere un contatto	dobbiamo stare lontani, conosco delle persone in ospedale...	No				non mi è capitato di usarne	non mi è capitato di usarne	non mi è capitato di usarne	non mi è capitato di usarne	non mi è capitato di usarne	non mi è capitato di usarne	non mi è capitato di usarne	non mi è capitato di usarne	nessuna	No		Sí	distanziamento come abitudine/quotidianità che i bambini tentano di evadere	cura come atteggiamento etico e responsabilità reciproca, spazio, relazioni	i bambini fanno riferimento molto spesso alle persone anziane verso le quali il distanziamento si configura come segno di cura e rispetto delle fragilità fisiche	è capitato che i bambini rintracciassero la configurazione geometrica del virus (il simbolo stilizzato comunemente diffuso dai media nei messaggi divulgativi in tv sulle buone prassi) in elementi naturali che quotidianamente incontrano nel parco della scuola come le ghiande spinose (le ghiande delle castagne matte)	rendere tangibile, osservabile e manipolabile qualcosa di astratto e immateriale. La sovraesposizione mediatica inoltre ha influito sul vocabolario dei bambini che utilizzano maggiormente parole come speranza, sconfiggere, prima o poi (dilatazione del tempo e proiezione verso un futuro altro rispetto all'individualità del bambino, quasi una dimensione collettiva/comunitaria)	No			no, dipende sempre dal contesto in cui una parola viene utilizzata, dall'interlocutore e dal rendere fruibili ai bambini concetti complessi restituendoli in forma visiva		credo che bisogni sempre partire da elementi/parole che già i bambini utilizzano o incontrano quindi così a prescindere dal contesto non saprei quale individuare		non saprei individuarne una nello specifico
84	Dichiaro di aver letto e compreso l'informativa sul trattamento dei dati personali.	49	F	diploma di laurea	insegnante	insegnante di sostegno	11 anni	Scuola primaria	isolamento	perchè ti senti solo	non aver contatto con nessuno	perchè sento queste parole	Sí		non stare con gli altri	No				partita (da vincere, in cui competere...)	ordigno esplosivo (da disinnescare, rendere inoffensivo)	valanga, tsunami-alluvione (che travolge, imprevedibile, incontenibile…)	contrattacco, resistenza (per opporsi, per non essere annientati, vinti)	sostegno, fonte di energia (per andare avanti, per affrontare le difficoltà, ricominciare)	soldati (nella guerra al virus)	arma di contrattacco (contro l'attacco del virus, per vincere le sue "truppe")	salvezza / vittoria (trovare scampo), ritorno della luce, miracolo, rinascita, rinnovamento	vittoria	No		No		pazienza, solidarietà		stare da soli	ritrovarsi dopo	No			no		no		no
85	Dichiaro di aver letto e compreso l'informativa sul trattamento dei dati personali.	33	F	laurea in "Studi filosofici". Qualifica di educatore professionale socio-pedagogico	educatore servizio integrazione scolastica		da questo anno scolastico lavoro a Reggio Emilia ma ho lavorato come educatrice dal 2013 a Parma e provincia.	Scuola secondaria di I grado	L'immagine di persone lontane tra loro e spaventate dal contatto e dalla vicinanaza con l'alro, una situazione innaturale e faticosa per l'uomo che è un essere sociale.	Perchè trovo che l'aspetto sociale e relazionale sia quello più sacrificato in questa situazione e che comporti solitudine, impoverimento delle relazioni, paura dell'altro, sentimenti di tristezza, depressione e isolamento. Credo anche che le conseguenze a livello psicologico ed emotivo possano essere davvero serie per bambini e ragazzi ma anche per gli adulti.	Diffidenza reciproca, paura, rigidità, ossessione, vuoto, assenza, tristezza, mancanza di spensieratezza e gioia, forzatura, imposizioni, innaturalezza, chiusura, atteggiamenti maniacali ma anche risorse personali, resilianza, cambiamento, rinnovamento.	perchè penso che esprimano i sentimenti diffusi di questo periodo o quanto meno i rischi che esso comporta per tutti, grandi e piccoli. Allo stesso tempo credo sia possibile che un evento di crisi come questo possa rivelarsi una grande occasione per crescere, costruire relazoni più autentiche e ritrovare l'essenziale nelle nostre vite.	Sí	Mi è capitato di condividere con una classe terza media il disagio che comporta quasta situazione per quei ragazzi che hanno difficoltà a relazionarsi in modo verbale e per i quali il contatto fisico funge da fonte essenziale di relazione con l'altro e di comunicazione. In questa situazione chiedevo ai ragazzi di interrogarci tutti insieme su come mantenere una forma di relazione con la ragazzina…	Gli alunni riportano sensazioni di stanchezza, rigidità, poca spontaneità nei movimenti e nelle relazioni, una costante attenzione elevata rispetto al controllo dei propri spostamenti e dei propri movimenti soprattuttto durante la ricreazione dove viene spontaneo avvicinarsi e fare du chiacchire, è richiesto loro molto autocontrollo e disciplina nel rispetto delle regole dovute alla pandemia.	No		Vi sono stati momenti di condivisione con una classe terza media relativi alla possibilità di restare in relazione nonostatnte le regole che la pandemia impone, l'obiettivo era quello di pensare a strategie per tenere "agganciata" alla classe e ai compagni l'alunna autistica di cui mi occupo escogitando modi di relazione e vicinanza alternativi.		gioco (con regole, ricerca di soluzioni, strategie…), notte, tenebre, incubo (che deve finire, da rischiarare…), rivoluzione, trasformazione (occasione per cambiare)	avversario (in una partita, che ha un suo obiettivo, su cui dobbiamo prevalere); montagna (ostacolo da superare); allarme / messaggero (che ci sveglia, segnala problemi globali)	incendio (da contenere, di cui ridurre i danni), valanga, tsunami-alluvione (che travolge, imprevedibile, incontenibile…), domino, reazione a catena, passaparola (da spezzare, interrompere)	pausa-sospensione, parentesi (dall’ordinario, per riflettere, tornare in sé), gioco di ruolo/lavoro di gruppo (collaborazione), prigione (impotenza, assenza di libertà, costrizione fisica)	minaccia / untori / spie (qualcuno di cui diffidare), compagni (di avventura, viaggio, sulla stessa barca), sostegno, fonte di energia (per andare avanti, per affrontare le difficoltà, ricominciare)	angeli (che custodiscono, proteggono…)	arma di contrattacco (contro l'attacco del virus, per vincere le sue "truppe"), via di uscita, tasto "esc" (dal campo di azione del virus)	rinascita, rinnovamento, ripartenza (dopo aver superato un ostacolo), riconquista della libertà	gioco, rinnovamento e collaborazione.	Sí	Gioco, ricerca di soluzioni, collaborazione.	Sí	Distanziamento come lontananza, difficoltà di mettersi inrelazione,tendenza a chiudersi.	resilienza, cura come atteggiamento etico e responsabilità reciproca, relazioni	Pazienza, i ragazzi si impegnano a rispettare le regole seppure con le loro fatiche, forse questo accadeva maggiormente ad inizio anno scolastico mentre ora trovo siano molto stanchi e facciano più fatica a contenersi. Importanza di mantenere le relazioni, solidarietà soprattutto verso coloro che si sono ammalati.	la metafora di un evento catastrofico che deve finire.	Gli alunni desiderano ritornare ad una maggiore libertà e spensieratezza, ridurre la rigidità e le regole soprattutto nel contesto scolastico.	No			Si.	Forse quella della guerra contro un nemico.	Si.	Quella del gioco che comporta alleanza, collaborazione, ricerca di nuove strategie, quella del viaggio in cui ognuno può e deve fare la sua parte e in cui siamo tutti sulla stessa barca e quella di rinnovamento.	si.	la metafora del viaggio e la metafora del gioco.
86	Dichiaro di aver letto e compreso l'informativa sul trattamento dei dati personali.	31	F	laurea magistrale in progettazione dell'intervento educativo nei contesti di disagio sociale	educatore servizio integrazione scolastica		5	Scuola primaria	una bolla	perchè tu dentro la bolla puoi vedere cosa succede all'esterno però fai fatica a sentire ed a farti ascoltare	respiro, sospensione, prospettive	perchè rispecchiano il mio vissuto durante questo anno: i respiri profondi per fare spazio alla paura ed alla rabbia, la sospensione percepita durante i momenti di lock-down, le prospettive ovvero il modo di vedere la situazione durante e l'immaginare le possibilità dopo	Sí	non mi è capitato di descrivere la pandemia ma di chiedere ai ragazzi come l'hanno vissuta	ho ascoltato pareri contrastanti, soprattutto in merito alla chiusura della scuola	No				ho parlato della pandemia come realtà vissuta	ho parlato del Covid-19 come malattia contagiosa	conseguenza	un modo per proteggere noi e gli altri	persone come noi	nuovi protagonisti (che erano in ombra, che vengono in primo piano rispetto ad altri personaggi)	neutralizzatore, domatore (che deve rendere meno pericoloso il virus, permette di conviverci)	rinascita, rinnovamento	rinnovamento, cambiamento	No		Sí	un distanziamento di circostanza, ovvero i ragazzi danno poco valore al segno rosso che c'è in terra e che indica dove stare perchè tanto se si allunga il braccio in avanti si riesce a toccare la spalla del compagno e certi gesti non scompaiono.	pazienza, cura come atteggiamento etico e responsabilità reciproca, condivisione, spazio, viaggio	forse il discorso legato alla condivisione, che però passa dai comportamenti osservati e dalle intenzioni percepite	nei discorsi fatti non sono state utilizzate metafore in modo spontaneo, bisognerebbe indagare di più la questione	mettono in evidenza punti di vista ed interpretazioni della realtà circostante	No			non credo ci siano metafore negative, restituiscono un'immagine della realtà soggettiva percepita. Penso si possano condividere, discutere e dibattere.		si qualcuna mi ha colpito	Il Covid-19 come scossa (non inteso come mazzata)	forse si, qualcuna mi ha aperto ulteriori scenari	vaccino come portiere
87	Dichiaro di aver letto e compreso l'informativa sul trattamento dei dati personali.	36	F	qualifica educatore professionale socio-pedagogico	educatore servizio integrazione scolastica		10	Scuola primaria	una montagna	perchè vedo la pandemia come un grande ostacolo da superare	terremoto, smarrimento, paura, distanza, pazienza, resilienza, cambiamento, attenzione, fatica, creatività	ho scelto queste parole perchè credo riflettano l'improvviso shock, lo smarrimento e l'insicurezza creati da un evento improvviso e inaspettato che ha spazzato via la quotidianità di ognuno di noi. Dopo lo smarrimento iniziale è stato necessario sviluppare resilienza e reinventare la quotidianità ed il lavoro che sono connotati dalla fatica dell'essere sempre connessi in video senza poter avere c…	No		descrizioni riferite all'esperienza della didattica a distanza e alla preoccupazione per la situazione	No				gioco (con regole, ricerca di soluzioni, strategie…), rivoluzione, trasformazione (occasione per cambiare)	montagna (ostacolo da superare), colpo/mazzata/scossa (che scuote, che abbatte, destabilizza)	valanga, tsunami-alluvione (che travolge, imprevedibile, incontenibile…), terremoto (che fa tremare terra sotto i piedi, toglie stabilità, crea insicurezza)	pausa-sospensione, parentesi (dall’ordinario, per riflettere, tornare in sé), contrattacco, resistenza (per opporsi, per non essere annientati, vinti), riparo/rifugio (in cui stare al sicuro), esperimento collettivo (non siamo certi dei risultati, andiamo per tentativi)	compagni (di avventura, viaggio, sulla stessa barca), sostegno, fonte di energia (per andare avanti, per affrontare le difficoltà, ricominciare)	guide (che esplorano, ci conducono alla via d’uscita…)	arma di contrattacco (contro l'attacco del virus, per vincere le sue "truppe"), punto di svolta (nel percorso di cambiamento avviato dalla pandemia)	rinascita, rinnovamento, ripartenza (dopo aver superato un ostacolo)	gli altri come sostegno, fonte di energia rinascita, rinnovamento	No		No	distanziamento come distanza fisica dall'altro, come mancanza di contatto	cura come atteggiamento etico e responsabilità reciproca, condivisione, tempo, relazioni		virus come un mostriciattolo	dare concretezza a qualcosa che non possono vedere	Sí			si	pandemia come dittatura	sì	la metafora del fiume che rompe gli argini	si	gioco di ruolo, lavoro di gruppo
88	Dichiaro di aver letto e compreso l'informativa sul trattamento dei dati personali.	32	F	laurea in design del prodotto	educatore servizi territoriali	atelierista	3	Scuola primaria	mascherina	perchè, non permettendo di vedere il volto, riduce la comunicazione (non verbale)	paura, solitudine	perchè la pandemia ha portato una situazione di paura e di isolamento dovuto alla paura del contagio	No		paura di ammalarsi, non poter condividere cose gli amici, non potersi abbracciare	No				notte, tenebre, incubo (che deve finire, da rischiarare…)	mostro, fantasma (non si vede, incombe, fa paura)	terremoto (che fa tremare terra sotto i piedi, toglie stabilità, crea insicurezza)	esperimento collettivo (non siamo certi dei risultati, andiamo per tentativi)	compagni (di avventura, viaggio, sulla stessa barca), sostegno, fonte di energia (per andare avanti, per affrontare le difficoltà, ricominciare)	guide (che esplorano, ci conducono alla via d’uscita…)	allenatore (per istruire il nostro corpo a reagire), punto di svolta (nel percorso di cambiamento avviato dalla pandemia), neutralizzatore, domatore (che deve rendere meno pericoloso il virus, permette di conviverci)	ripartenza (dopo aver superato un ostacolo), riconquista della libertà	ripartenza	No		No		resilienza, pazienza, cura come atteggiamento etico e responsabilità reciproca, solidarietà, spazio		incubo	l'impossibilità di stare insieme e condividere momenti e cose senza dover perìnsare al pericolo	No			si	incubo, guerra	si	viaggio	n
89	Dichiaro di aver letto e compreso l'informativa sul trattamento dei dati personali.	47	F	Master di secondo	insegnante	Matematica / Scienze /inglese	17	Scuola primaria	sabbie mobili	pericolo, ma agitarsi peggiora le cose. comunque una situazione bloccante	planetaria, trauma collettivo, insicurezza	danno il senso di un evento angosciante e globale, a cui in qualche modo tutto il mondo potrà sempre fare riferimento	Sí	dare fatti scientifici e chiedere loro di parlare, fare domande, esprimere le proprie emozioni	noia, fastidio, paura	No				tempesta (con nave in balìa delle onde, barca che rischia di affondare), rivoluzione, trasformazione (occasione per cambiare), gioco di squadra	avversario (in una partita, che ha un suo obiettivo, su cui dobbiamo prevalere); montagna (ostacolo da superare); allarme / messaggero (che ci sveglia, segnala problemi globali)	domino, reazione a catena, passaparola (da spezzare, interrompere), colonizzazione (di parassita, alieni…)	pausa-sospensione, parentesi (dall’ordinario, per riflettere, tornare in sé), clausura, ascesi (che rivela cose nascoste, prima invisibili), gioco di ruolo/lavoro di gruppo (collaborazione)	alleati (nel conflitto contro il virus), compagni (di avventura, viaggio, sulla stessa barca)	guide (che esplorano, ci conducono alla via d’uscita…), agenti che fanno il proprio dovere	allenatore (per istruire il nostro corpo a reagire), neutralizzatore, domatore (che deve rendere meno pericoloso il virus, permette di conviverci)	liberazione (da un'invasione, occupazione), ripartenza (dopo aver superato un ostacolo)	compagni di avventura	Sí	tempesta / avversario	No	stare lontani	pazienza, cura come atteggiamento etico e responsabilità reciproca, solidarietà		mare	non riuscire ad uscire da una situazione	Sí	gioco di squadra, partita, rinascita, collaborazione,		si	tempesta, incubo, guerra, partita come competizione	si	distanziamento	non mi sembra
90	Dichiaro di aver letto e compreso l'informativa sul trattamento dei dati personali.	43	F	Laurea in psicologia	educatore servizio integrazione scolastica		Circa 12 anni	Scuola primaria	prigione	privata della libertà	attenzione, gel,mascherina	sono quelle visibili	No		impossibilità di fare attività fisica a scuola	No				gioco (con regole, ricerca di soluzioni, strategie…)	avversario (in una partita, che ha un suo obiettivo, su cui dobbiamo prevalere)	domino, reazione a catena, passaparola (da spezzare, interrompere)	gioco di ruolo/lavoro di gruppo (collaborazione)	sostegno, fonte di energia (per andare avanti, per affrontare le difficoltà, ricominciare)	guide (che esplorano, ci conducono alla via d’uscita…)	neutralizzatore, domatore (che deve rendere meno pericoloso il virus, permette di conviverci)	riconquista della libertà	Liberazione	No		No	Responsabilità.	resilienza, condivisione		Prigioniero	Ritrovare la libertà di relazionarsi con gli altri	No			no		no		no
91	Dichiaro di aver letto e compreso l'informativa sul trattamento dei dati personali.	48	F	laurea	educatore servizi territoriali		6 mesi	Scuola secondaria di I grado	mascherina	protezione e rispetto per gli altri	coprifuoco, quarantena, contagio, isolamento, distanziamento	caratterizzano le nostre giornate	Sí	l'impossibilità di svolgere in presenza incontri con altre persone	bei tempi, senza pandemia; ciò che si può e non si può fare	No				partita (da vincere, in cui competere...), gioco (con regole, ricerca di soluzioni, strategie…)	nemico, conquistatore (contro cui difendersi, contro cui reagire), avversario (in una partita, che ha un suo obiettivo, su cui dobbiamo prevalere)	valanga, tsunami-alluvione (che travolge, imprevedibile, incontenibile…)	clausura, ascesi (che rivela cose nascoste, prima invisibili), gioco di ruolo/lavoro di gruppo (collaborazione), esperimento collettivo (non siamo certi dei risultati, andiamo per tentativi)	attori protagonisti (tutti hanno missione, ruolo importante), alleati (nel conflitto contro il virus)	angeli (che custodiscono, proteggono…), vittime (si sacrificano per il bene della collettività), eroi, supereroi (con doti superiori alla media, capaci di misurarsi con eventi anomali)	via di uscita, tasto "esc" (dal campo di azione del virus), punto di svolta (nel percorso di cambiamento avviato dalla pandemia)	rinascita, rinnovamento, riconquista della libertà	lavoro di gruppo	No		Sí	regola da rispettare, rispetto dell'altro	cura come atteggiamento etico e responsabilità reciproca, solidarietà	spazio, relazioni	coprifuoco	per far comprendere la situazione	No			sì	tenebre, pedina, attacco militare	sì	compagni di avventura, parentesi	non so
92	Dichiaro di aver letto e compreso l'informativa sul trattamento dei dati personali.	29	F	Laura in Scienze dell'educazione e in Scienze Pedagogiche	educatore servizio integrazione scolastica		5	Scuola secondaria di I grado	bomba	qualcosa che provoca un grande "caos"	paura, distanza...	ciò che sento legato a questo termine	Sí	testi, conversazioni...	non poter stare "vicini", nuovo modo di "fare scuola"...	No		confronti sul quotidiano		guerra (da combattere, in cui eliminare il nemico...), gioco (con regole, ricerca di soluzioni, strategie…), rivoluzione, trasformazione (occasione per cambiare)	nemico, conquistatore (contro cui difendersi, contro cui reagire), avversario (in una partita, che ha un suo obiettivo, su cui dobbiamo prevalere), montagna (ostacolo da superare)	treno che deraglia (evento da prevenire, che dipende da errori), terremoto (che fa tremare terra sotto i piedi, toglie stabilità, crea insicurezza), fiume che rompe argini (evento da prevenire, che dipende da errori)	clausura, ascesi (che rivela cose nascoste, prima invisibili), gioco di ruolo/lavoro di gruppo (collaborazione), esperimento collettivo (non siamo certi dei risultati, andiamo per tentativi)	attori protagonisti (tutti hanno missione, ruolo importante), alleati (nel conflitto contro il virus), compagni (di avventura, viaggio, sulla stessa barca)	guide (che esplorano, ci conducono alla via d’uscita…), angeli (che custodiscono, proteggono…), soldati (nella guerra al virus)	portiere - filtro (che impedisce al virus di colpirci, lo fa attendere), punto di svolta (nel percorso di cambiamento avviato dalla pandemia), neutralizzatore, domatore (che deve rendere meno pericoloso il virus, permette di conviverci)	liberazione (da un'invasione, occupazione), rinascita, rinnovamento, ripartenza (dopo aver superato un ostacolo)	rinnovamento	No		Sí	essere lontani, avere uno spazio per sé	condivisione, solidarietà, tempo, relazioni	le relazioni che si "ricostruiscono", nuovi modi per entrare in relazione, condividere strategie e modi per progettare, essere solidali per raggiungere un obiettivo comune, l'importanza del tempo, della quotidianità, tempo come possibilità per fermarsi, riflettere, ragionare...	esplosione	qualcosa che ha fatto rumore, ha scosso, ha spaventato	Sí	In classe con i ragazzi		direi di no... dipende dal significato che si attribuisce alla metafora		si	rinascita, prendere la pandemia come qualcosa da cui partire...	si	vedere il "bello" di questa pandemia, l'importanza dei valori, di essere tutti responsabili, di condividere qualcosa..
93	Dichiaro di aver letto e compreso l'informativa sul trattamento dei dati personali.	28	F	laurea magistrale in psicologia clinica	educatore servizio integrazione scolastica		4	Scuola primaria	un mare	qualcosa che si espande a ondate	blocco, ricerca, riscoperta, patologia, responsabilità,isolamento	ho scelto queste parole perchè rappresentano i punti che io sento più significativi riguardanti la pandemia	Sí	ho parlato della pandemia nelle sue implicazioni mediche e sociali soprattutto per ragionare su quali comportamenti efficaci mettere in atto	il covid come qualcosa che non esiste o che è già passato	No				partita (da vincere, in cui competere...), gioco (con regole, ricerca di soluzioni, strategie…), rivoluzione, trasformazione (occasione per cambiare)	nemico, conquistatore (contro cui difendersi, contro cui reagire), avversario (in una partita, che ha un suo obiettivo, su cui dobbiamo prevalere), fiamma (che cerca combustibile, brucia) / pioggia (che si accumula, trova crepe, si infiltra), allarme / messaggero (che ci sveglia, segnala problemi globali)	incendio (da contenere, di cui ridurre i danni), treno che deraglia (evento da prevenire, che dipende da errori), domino, reazione a catena, passaparola (da spezzare, interrompere)	pausa-sospensione, parentesi (dall’ordinario, per riflettere, tornare in sé), gioco di ruolo/lavoro di gruppo (collaborazione), contrattacco, resistenza (per opporsi, per non essere annientati, vinti)	attori protagonisti (tutti hanno missione, ruolo importante), alleati (nel conflitto contro il virus), compagni (di avventura, viaggio, sulla stessa barca), sostegno, fonte di energia (per andare avanti, per affrontare le difficoltà, ricominciare)	nuovi protagonisti (che erano in ombra, che vengono in primo piano rispetto ad altri personaggi), soldati (nella guerra al virus)	strategia, trucco (per boicottare il virus, indebolirlo), neutralizzatore, domatore (che deve rendere meno pericoloso il virus, permette di conviverci)	liberazione (da un'invasione, occupazione), rinascita, rinnovamento, ripartenza (dopo aver superato un ostacolo)	gli altri come alleati	No		Sí		cura come atteggiamento etico e responsabilità reciproca, solidarietà, spazio		lotta gioco	cercare strategie, rendere più vivibile e comprensibile la situazione attuale	Sí	pandemia come occasione per imparare a prendersi cura di sè e degli altri		si	pandemia come guerra o dittatura, medici come star, altri come untori	si	pandemia come montagna	si	altri come protagonisti
94	Dichiaro di aver letto e compreso l'informativa sul trattamento dei dati personali.	23	F	Laurea in Comunicazione e nuovi media per l’industria creativa	educatore servizi territoriali	Percorsi educativi tematici (natura, cura) nell’ambito della scuola diffusa	1	Scuola primaria	Tante persone isolate in cubi di plexiglass	Questa immagine per me riflette un po’ il concetto del distanziamento sociale. La condizione di isolamento e allo stesso tempo la possibilità di vedersi attraverso un vetro (una parete di plexiglass o uno schermo). Pensando alle norme imposte per le primissime riaperture nel 2020, muri di plexiglass hanno cominciato a separarci dalle persone: Ricordo una notizia che annunciava la proposta dell’us…	Isolamento-condiviso	Spesso ci troviamo ad osservare grandi catastrofi da lontano, e non ci rendiamo conto della portata di alcuni eventi. Ricordo le primissime notizie e lo spirito con cui si manifestava distanza da quegli avvenimenti, come se si trattasse della solita epidemia. Questa volta è diverso, perché è tutti gli esseri umani sulla terra devono fare i conti con questa situazione. Condividiamo questa condizio…	Sí	Ad ottobre, alcuni bambini non rispettavano le regole di distanziamento e corretto uso della mascherina; ho quindi provato a spiegare loro come queste misure, così fastidiose e stringenti fossero necessarie per tenere la situazione “sotto controllo”, ed evitare di tornare nella situazione del primo lockdown, descritta dai bambini stessi, come più sgradevole. Ho quindi descritto la pandemia come u…	Il COVID come mostro cattivo/invisibile, situazione irreversibile “porteremo la mascherina per sempre?”, “quando finirà?” Sono solo alcune delle domande poste da loro	No	L’attività non è stata progettata da me, ma le piste osservative erano principalmente: capire come i bambini si trovassero in questo nuovo contesto scolastico, quali fossero le loro impressioni/sensazioni, come hanno dovuto modificare attività libere (gioco, dialogo) ma anche le loro impressioni sulle attività didattiche in queste nuove condizioni. Ad ogni bambino venivano consegnati tre fogliett…	I bambini si confrontavano in un dialogo di gruppo, in cui ognuno ha potuto condividere bei ricordi della scuola prima del covid (vicinanza, giochi a ricreazione, attività di gruppo, pranzare insieme), difficoltà durante la dad (per connessione/supporti tecnologici, altri fratelli/sorelle a casa, genitori che lavoravano da casa) ma anche momenti di riscoperta di angoli della casa, libri, balconi;…		partita (da vincere, in cui competere...), rivoluzione, trasformazione (occasione per cambiare), Situazione “da controllare”	allarme / messaggero (che ci sveglia, segnala problemi globali); colpo/mazzata/scossa (che scuote, che abbatte, destabilizza); mostro, fantasma (non si vede, incombe, fa paura)	domino, reazione a catena, passaparola (da spezzare, interrompere), fiume che rompe argini (evento da prevenire, che dipende da errori)	gioco di ruolo/lavoro di gruppo (collaborazione), contrattacco, resistenza (per opporsi, per non essere annientati, vinti), esperimento collettivo (non siamo certi dei risultati, andiamo per tentativi), Esperimento collettivo (con accezione positiva, fiducia nella scienza, che procede con esperimenti basati su osservazione e studio)	attori protagonisti (tutti hanno missione, ruolo importante), alleati (nel conflitto contro il virus), compagni (di avventura, viaggio, sulla stessa barca)	guide (che esplorano, ci conducono alla via d’uscita…), vittime (si sacrificano per il bene della collettività), nuovi protagonisti (che erano in ombra, che vengono in primo piano rispetto ad altri personaggi)	allenatore (per istruire il nostro corpo a reagire), punto di svolta (nel percorso di cambiamento avviato dalla pandemia)	rinascita, rinnovamento, Respirare liberamente, apprezzando tutto ancora di più	La rinascita, il rinnovamento quando tutto sarà finito	Sí	Allarme - collegata alle riflessioni sul pianeta e allo sfruttamento eccessivo delle sue risorse, ecosistemi compromessi, consumo eccessivo di carne, maltrattamento di animali	No	La maggior parte dei bambini considerava il distanziamento come qualcosa di negativo, solo qualche bambino ha espresso la potenzialità di contenere il virus “per tornare a giocare insieme quando sarà sconfitto il coronavirus”	cura come atteggiamento etico e responsabilità reciproca, condivisione, spazio	Durante le attività all’aperto i bambini hanno sempre esaltato il fatto che fuori sia “spazioso”	“Fantasma invisibile”	In una situazione inedita e così destabilizzante anche per gli adulti, penso che i bambini associno metafore al virus per per avere un immagine che sia comprensibile.	Sí	Il nostro compito in questa pandemia è rinforzare (comportandoci bene) gli argini del fiume covid, per non farlo esondare	Credo sia un immagine che restituisca bene l’idea del contenimento dei contagi	Ve ne sono più di una,	Tutte le metafore che richiamano al complottismo (gli altri come minaccia, pedine) il concetto di dittatura, attacco. Il vaccino come “tasto esc” .. Sono metafore che non utilizzerei neanche con adulti perché non rispecchiano il mio pensiero	Sì	È interessante il concetto di ripresa, ripartenza. Non solo per quest’anno ma anche per un futuro, in cui potremmo rimanere sorpresi dalle cose che abbiamo imparato e siamo riusciti comunque a fare durante questo periodo molto particolare e magari cambiare qualche aspetto delle nostre vite	Sì, ci sono metafore che aprono alla complessità	Allarme = si ricollega al tema dello sviluppo di stili di vita più sostenibili, Alcune metafore permettono di parlare in senso più ampio di cura, condivisione
95	Dichiaro di aver letto e compreso l'informativa sul trattamento dei dati personali.	26	F	laurea triennale in servizio sociale	educatore servizio integrazione scolastica		4 anni	Scuola primaria	la casa	siamo stati costretti, in questo momento storico-sanitario, a restare ed abitare maggiormente la nostra casa	silenzio, resilienza, ritiro, pace	ho scelto queste parole, perchè sono quelle che meglio possono esprimere le mie emozioni provate durante questo periodo	No		loro descrivono il covid come un virus bruttissimo da eliminare.	No				partita (da vincere, in cui competere...), gioco (con regole, ricerca di soluzioni, strategie…), rivoluzione, trasformazione (occasione per cambiare)	montagna (ostacolo da superare)	domino, reazione a catena, passaparola (da spezzare, interrompere)	pausa-sospensione, parentesi (dall’ordinario, per riflettere, tornare in sé), gioco di ruolo/lavoro di gruppo (collaborazione)	alleati (nel conflitto contro il virus), compagni (di avventura, viaggio, sulla stessa barca), sostegno, fonte di energia (per andare avanti, per affrontare le difficoltà, ricominciare)	guide (che esplorano, ci conducono alla via d’uscita…), angeli (che custodiscono, proteggono…)	punto di svolta (nel percorso di cambiamento avviato dalla pandemia)	rinascita, rinnovamento	pausa-sospensione-parentesi	No		No		pazienza, tempo, spazio, relazioni		molti bambini hanno descritto il virus come un brutto mostro	attraverso le metafore, i bambini provano prima a capire e poi a spiegare agli altri cosa sta succedendo e cosa è questo virus.	No			no		sarebbe interessante pensare a questo momento storico come un momento di rivoluzione/trasformazione per un cambiamento. nel cambiamento è necessario essere capaci di individuare un nuovo potenziale		no
96	Dichiaro di aver letto e compreso l'informativa sul trattamento dei dati personali.	51	F	diploma di istituto magistrale, diploma di specializzazione polivalente per alunni con disabilità	insegnante	matematica, scienze, irc	11	Scuola primaria	All'inizio della pandemia in DAD: prigione, baratro, vaso di vetro in frantumi	spiegano il mio stato d'animo iniziale, un miscuglio di ansia, disagio, incompetenza che vorrei nascondere, ma non riesco	alienazione, fragilità, disperazione	io persona che desidera e pensa di apprezzare la solitudine, che si relaziona con gli altri con molte paure, in modo un po'artefatto mi sento a nudo, messa allo scoperto con tutti i miei difetti	Sí	con la classe 5^ dello scorso anno scolastico in alcune videolezioni dedicate allo studio del corpo umano ho ascoltato le conoscenze che gli alunni condividevano dopo aver fatto piccole ricerche e interviste a un familiare su malattie, salute, cura di sè e degli altri. Parlandone insieme le cose che inizialmente ci spaventavano, poi riuscivamo a vederle da un altro punto di vista, quello che qual…	La pandemia aveva rovinato loro la possibilità di vivere da grandi le esperienze che i ragazzi prima di loro avevano potuto godere; la pandemia era un'ingiustizia	Sí	con la nuova classe mi sono riproposta di ascoltare i ragazzi/e e di lavorare sul riconoscimento e la gestione delle emozioni	Se ascoltiamo noi stessi e gli altri riusciamo a stare meglio che non significa non avere problemi, ma di affrontarli, casomai proprio con l'aiuto di un compagno su cui non ponevamo la benché minima fiducia		notte, tenebre, incubo (che deve finire, da rischiarare…), follia (caos, squilibrio), rivoluzione, trasformazione (occasione per cambiare)	allarme / messaggero (che ci sveglia, segnala problemi globali); colpo/mazzata/scossa (che scuote, che abbatte, destabilizza); mostro, fantasma (non si vede, incombe, fa paura)	attacco militare, campagna militare (ampia, distribuita su più fronti, con truppe organizzate), valanga, tsunami-alluvione (che travolge, imprevedibile, incontenibile…), domino, reazione a catena, passaparola (da spezzare, interrompere)	gioco di ruolo/lavoro di gruppo (collaborazione), esperimento collettivo (non siamo certi dei risultati, andiamo per tentativi)	attori protagonisti (tutti hanno missione, ruolo importante), alleati (nel conflitto contro il virus), compagni (di avventura, viaggio, sulla stessa barca)	guide (che esplorano, ci conducono alla via d’uscita…), angeli (che custodiscono, proteggono…)	arma di contrattacco (contro l'attacco del virus, per vincere le sue "truppe"), portiere - filtro (che impedisce al virus di colpirci, lo fa attendere)	liberazione (da un'invasione, occupazione), ripartenza (dopo aver superato un ostacolo), riconquista della libertà	ripartenza	Sí	mostro, follia	No		cura come atteggiamento etico e responsabilità reciproca, tempo, relazioni	che con l'immaginazione si può trovare una quinta dimensione che va al di là di tempo e spazio	mostro da annientare, guerra	che si possono annientare come nei video -giochi in cui riprovi fino a vincere	No			sì	guerra	sì	rivoluzione, trasformazione, spazio, tempo, immaginazione	sì	rivoluzione. immaginazione
97	Dichiaro di aver letto e compreso l'informativa sul trattamento dei dati personali.	61	F	diploma	educatore servizi territoriali		3	Scuola primaria	aria respirabile		silenzio tranquillità riflessione tempo casa attenzione distanza mascherina gel		Sí	non l'ho descritta: ho ascoltato i punti di vista e le esperienze dei bambini	tempi in famiglia animali tv nonni amici scuola fratelli	No				gioco (con regole, ricerca di soluzioni, strategie…), rivoluzione, trasformazione (occasione per cambiare), sfida	avversario (in una partita, che ha un suo obiettivo, su cui dobbiamo prevalere); montagna (ostacolo da superare); allarme / messaggero (che ci sveglia, segnala problemi globali)	valanga, tsunami-alluvione (che travolge, imprevedibile, incontenibile…)	gioco di ruolo/lavoro di gruppo (collaborazione), esperimento collettivo (non siamo certi dei risultati, andiamo per tentativi)	attori protagonisti (tutti hanno missione, ruolo importante), alleati (nel conflitto contro il virus), compagni (di avventura, viaggio, sulla stessa barca)	guide (che esplorano, ci conducono alla via d’uscita…), nuovi protagonisti (che erano in ombra, che vengono in primo piano rispetto ad altri personaggi)	punto di svolta (nel percorso di cambiamento avviato dalla pandemia), neutralizzatore, domatore (che deve rendere meno pericoloso il virus, permette di conviverci)	rinascita, rinnovamento, ripartenza (dopo aver superato un ostacolo)	rinnovamento	No		Sí	ascolto del pensiero dell'altro: tempo di formazione e autoformazione	tempo, viaggio, relazioni	tempo della quotidianità famigliare, viaggio nei luoghi di casa es. giardino, nuovi modi di relazionarsi tramite la tecnologia	benedetto covid! o maledetto covid?!	giochi di parole che aiutano a dare significato alla realtà	No			tutte quelle che citano la guerra. la guerra è una scelta delle persone mentre il virus è più una conseguenza degli errori delle persone		no preferisco usare le parole corrette coi bambini pur accogliendo le metafore che arrivano da loro e rilanciandole alla discussione		partita
98	Dichiaro di aver letto e compreso l'informativa sul trattamento dei dati personali.	31	F	laurea magistrale in scienze politiche	educatore servizi territoriali		5	Scuola primaria	barca		responsabilità, sostegno, globale		Sí	virus che ha cambiato il nostro modo di vivere, non per forza in negativo	guerra, nemico	Sí	conversazioni a grande gruppo, grafiche, riflessioni scritte personali, focus a piccolo gruppo	provare a guardare non solo gli aspetti negativi del virus ma anche quelli positivi, i bambini partono dai negativi.		partita (da vincere, in cui competere...), gioco (con regole, ricerca di soluzioni, strategie…), rivoluzione, trasformazione (occasione per cambiare)	nemico, conquistatore (contro cui difendersi, contro cui reagire), avversario (in una partita, che ha un suo obiettivo, su cui dobbiamo prevalere), mostro, fantasma (non si vede, incombe, fa paura)	attacco militare, campagna militare (ampia, distribuita su più fronti, con truppe organizzate), fiume che rompe argini (evento da prevenire, che dipende da errori)	gioco di ruolo/lavoro di gruppo (collaborazione), riparo/rifugio (in cui stare al sicuro)	attori protagonisti (tutti hanno missione, ruolo importante), compagni (di avventura, viaggio, sulla stessa barca)	guide (che esplorano, ci conducono alla via d’uscita…), eroi, supereroi (con doti superiori alla media, capaci di misurarsi con eventi anomali)	arma di contrattacco (contro l'attacco del virus, per vincere le sue "truppe"), via di uscita, tasto "esc" (dal campo di azione del virus), punto di svolta (nel percorso di cambiamento avviato dalla pandemia)	liberazione (da un'invasione, occupazione), ripartenza (dopo aver superato un ostacolo)	partita	Sí	guerra	Sí	non poter vedere, abbracciare gli amici o i parenti lontani	cura come atteggiamento etico e responsabilità reciproca, solidarietà, viaggio		guerra	assegnare la giusta gravità al fenomeno	Sí	partita, barca		guerra		partita, barca		fiume, barca
99	Dichiaro di aver letto e compreso l'informativa sul trattamento dei dati personali.	26	F	Laurea magistrale in scienze pedagogiche	educatore servizio integrazione scolastica		2	Scuola secondaria di I grado	CERCHIO		PAURA, SILENZIO,RICORDI		Sí		la pandemia è vissuta come terrore	No				guerra (da combattere, in cui eliminare il nemico...)	nemico, conquistatore (contro cui difendersi, contro cui reagire), avversario (in una partita, che ha un suo obiettivo, su cui dobbiamo prevalere)	valanga, tsunami-alluvione (che travolge, imprevedibile, incontenibile…)	gioco di ruolo/lavoro di gruppo (collaborazione), riparo/rifugio (in cui stare al sicuro)	maschere/alieni (non vediamo i loro volti), compagni (di avventura, viaggio, sulla stessa barca), sostegno, fonte di energia (per andare avanti, per affrontare le difficoltà, ricominciare)	guide (che esplorano, ci conducono alla via d’uscita…), macchine (infaticabili, lavorano senza sosta), nuovi protagonisti (che erano in ombra, che vengono in primo piano rispetto ad altri personaggi), eroi, supereroi (con doti superiori alla media, capaci di misurarsi con eventi anomali), soldati (nella guerra al virus)	allenatore (per istruire il nostro corpo a reagire)	liberazione (da un'invasione, occupazione), salvezza / vittoria (trovare scampo), ritorno della luce, miracolo, rinascita, rinnovamento, ripartenza (dopo aver superato un ostacolo), riconquista della libertà	rinascita	Sí	ripartenza	Sí	Distanziamento sociale	resilienza, tempo, spazio, relazioni	relazioni	la parola distanziamento	significato di protezione verso se stesso e gli altri	Sí	distanziamento		si distanziamento		libertà		si
100	Dichiaro di aver letto e compreso l'informativa sul trattamento dei dati personali.	35	F	Laurea in scienze dell educazione	educatore servizio integrazione scolastica		12	Scuola primaria	Il globo pieno di virus		Stiamo tutti affrontando lo stesso problema		No		È un cattivo invisibile	No				partita (da vincere, in cui competere...), incendio (che divampa, si diffonde, compromette, distrugge)	avversario (in una partita, che ha un suo obiettivo, su cui dobbiamo prevalere); mostro, fantasma (non si vede, incombe, fa paura)	incendio (da contenere, di cui ridurre i danni), colonizzazione (di parassita, alieni…)	contrattacco, resistenza (per opporsi, per non essere annientati, vinti), riparo/rifugio (in cui stare al sicuro)	compagni (di avventura, viaggio, sulla stessa barca)	eroi, supereroi (con doti superiori alla media, capaci di misurarsi con eventi anomali)	portiere - filtro (che impedisce al virus di colpirci, lo fa attendere), punto di svolta (nel percorso di cambiamento avviato dalla pandemia)	liberazione (da un'invasione, occupazione), ritorno della luce, miracolo	Partita e avversario	Sí	Avversario	No	Distanti per tutelarsi	resilienza, condivisione, spazio, relazioni		Guerra, il virus ci attacca	Un messaggio di terrore far rispettare le regole attraverso la paura	No			Lotta,combattimento ,guerra,soldati		Partita		La metafora sul gioco
101	Dichiaro di aver letto e compreso l'informativa sul trattamento dei dati personali.	51	F	Laurea in Filosofia	insegnante	Lettere	15	Scuola secondaria di I grado	Il virus		paura-solitudine-limiti-protocollo-legge-		Sí	Facendo dei riferimenti agli eventi passati (in storia legandomi alle epidemie di peste)	Descrizioni relative alla paura, ai cambiamenti delle persone nelle relazioni con gli altri, cambiamenti nella quotidianità	No		Letture relative alla peste del 1300 (sia in storia sia in letteratura Boccaccio)		tempesta (con nave in balìa delle onde, barca che rischia di affondare), partita (da vincere, in cui competere...), gioco (con regole, ricerca di soluzioni, strategie…), notte, tenebre, incubo (che deve finire, da rischiarare…), rivoluzione, trasformazione (occasione per cambiare)	avversario (in una partita, che ha un suo obiettivo, su cui dobbiamo prevalere); montagna (ostacolo da superare); allarme / messaggero (che ci sveglia, segnala problemi globali); colpo/mazzata/scossa (che scuote, che abbatte, destabilizza)	valanga, tsunami-alluvione (che travolge, imprevedibile, incontenibile…), fiume che rompe argini (evento da prevenire, che dipende da errori)	gioco di ruolo/lavoro di gruppo (collaborazione), contrattacco, resistenza (per opporsi, per non essere annientati, vinti), esperimento collettivo (non siamo certi dei risultati, andiamo per tentativi)	attori protagonisti (tutti hanno missione, ruolo importante), alleati (nel conflitto contro il virus), sostegno, fonte di energia (per andare avanti, per affrontare le difficoltà, ricominciare)	guide (che esplorano, ci conducono alla via d’uscita…), macchine (infaticabili, lavorano senza sosta), nuovi protagonisti (che erano in ombra, che vengono in primo piano rispetto ad altri personaggi), soldati (nella guerra al virus)	arma di contrattacco (contro l'attacco del virus, per vincere le sue "truppe"), via di uscita, tasto "esc" (dal campo di azione del virus), punto di svolta (nel percorso di cambiamento avviato dalla pandemia), neutralizzatore, domatore (che deve rendere meno pericoloso il virus, permette di conviverci)	liberazione (da un'invasione, occupazione), salvezza / vittoria (trovare scampo), ritorno della luce, miracolo, oasi/miraggio (che potrebbe essere un'illusione), rinascita, rinnovamento, ripartenza (dopo aver superato un ostacolo), riconquista della libertà	Rinascita-riconquista della libertà-vittoria	Sí	riconquista della libertà	Sí	Significati legati al limite e alla impossibilità di relazionarsi con gli altri come si faceva abitualmente prima della pandemia	resilienza, pazienza, cura come atteggiamento etico e responsabilità reciproca	Pazienza	Metafore relative alla solitudine	Di darsi delle risposte razionali per superare lo stress causato da limitazioni	No			Nessuna		Viaggio		Resilienza
102	Dichiaro di aver letto e compreso l'informativa sul trattamento dei dati personali.	56	F	Diploma magistrale	insegnante	italiano	37	Scuola primaria	il viso triste di un bambino		Silenzio, solitudine, paura.		Sí		La cosa che ho notato è la paura: paura di ammalarsi, paura di non tornare a scuola, paura che tutto non torni come prima. All'inizio i bimbi erano tristi, ora sono un po' più sereni. La scuola è comunque un luogo in cui si sentono sicuri, perchè si rispettano le norme di sicurezza e lì non ci si ammala	Sí	Ho chiesto loro di scrivere liberamente tutto quello che volevano sulla parola COVID. Sono stati un fiume in piena....Poi ho raccolto tutto il materiale e lo abbiamo messo sul quaderno dei ricordi, un librone su cui da tre anni scriviamo tutti i nostri ricordi e gli avvenimenti più importanti che succedono.	Abbiamo letto i testi scritti e condiviso insieme, a livello orale, le opinioni e le riflessioni che l'attività ha suscitato.		partita (da vincere, in cui competere...), notte, tenebre, incubo (che deve finire, da rischiarare…)	nemico, conquistatore (contro cui difendersi, contro cui reagire), avversario (in una partita, che ha un suo obiettivo, su cui dobbiamo prevalere)	domino, reazione a catena, passaparola (da spezzare, interrompere)	riparo/rifugio (in cui stare al sicuro)	compagni (di avventura, viaggio, sulla stessa barca)	soldati (nella guerra al virus)	arma di contrattacco (contro l'attacco del virus, per vincere le sue "truppe"), strategia, trucco (per boicottare il virus, indebolirlo)	liberazione (da un'invasione, occupazione), ripartenza (dopo aver superato un ostacolo)	Il virus finirà , superemo questa difficoltà, tutto andrà bene, anche se in quesro momento ci vengono chiesti tanti sacrifici	Sí	tutto andrà bene	No		nessuna		E' un mostro, lo dobbiamo sconfiggere e ci riusciamo con il vaccino e le mascherine.	Ha lo scopo di rassicurarli, di far vedere una via d'uscità.	No			no		Molte, come quella della tempesta.		no
103	Dichiaro di aver letto e compreso l'informativa sul trattamento dei dati personali.	38	F	Laurea in DAMS	insegnante	Musica	10	Scuola secondaria di I grado	la mascherina		inaspettata, furiosa, imprevedibile, sconvolgimento		Sí	Abbiamo affrontato la pandemia e i vari Dpcm collegati alla materia che insegno e all'utilizzo degli strumenti musicali e della voce per cantare.	"E' bello stare a casa a giocare con la Playstation " " Era meglio fare le videolezioni perchè non avevamo bisogno di uscire di casa"	No				guerra (da combattere, in cui eliminare il nemico...), follia (caos, squilibrio), rivoluzione, trasformazione (occasione per cambiare)	montagna (ostacolo da superare), colpo/mazzata/scossa (che scuote, che abbatte, destabilizza), mostro, fantasma (non si vede, incombe, fa paura)	valanga, tsunami-alluvione (che travolge, imprevedibile, incontenibile…), domino, reazione a catena, passaparola (da spezzare, interrompere), fiume che rompe argini (evento da prevenire, che dipende da errori)	pausa-sospensione, parentesi (dall’ordinario, per riflettere, tornare in sé), gioco di ruolo/lavoro di gruppo (collaborazione), esperimento collettivo (non siamo certi dei risultati, andiamo per tentativi)	attori protagonisti (tutti hanno missione, ruolo importante), compagni (di avventura, viaggio, sulla stessa barca), sostegno, fonte di energia (per andare avanti, per affrontare le difficoltà, ricominciare)	angeli (che custodiscono, proteggono…), nuovi protagonisti (che erano in ombra, che vengono in primo piano rispetto ad altri personaggi), eroi, supereroi (con doti superiori alla media, capaci di misurarsi con eventi anomali)	via di uscita, tasto "esc" (dal campo di azione del virus), punto di svolta (nel percorso di cambiamento avviato dalla pandemia), neutralizzatore, domatore (che deve rendere meno pericoloso il virus, permette di conviverci)	ritorno della luce, miracolo, rinascita, rinnovamento, ripartenza (dopo aver superato un ostacolo)	Ripartenza	Sí	colpo/mazzata/scossa	Sí	Distanza come lontananza fisica e mentale	pazienza, spazio, relazioni	Lo spazio per loro è stato determinante anche nelle relazioni: definire uno spazio tra me e l'altro ha contribuito a modificare la loro concezione di "Amicizia"	tsuanmi	Ha lo scopo/significato di comunicare stravolgimento e mancanza di riferimenti intorno.	Sí	La guerra	Positivo: nonostante la pandemia noi siamo stati in casa al caldo e con le nostre cose; in guerra molti si sono dovuti privare di tante cose e libertà.	no		si quella del gioco; trasformare la pandemia in un gioco.		Quella del gioco.
104	Dichiaro di aver letto e compreso l'informativa sul trattamento dei dati personali.	24	F	laurea in scienze dell'educazione	educatore servizio integrazione scolastica		1	Scuola primaria	l'immagine di una mascherina		igienizzante, no contatto fisico, mascherina		Sí	partendo dalle loro emozioni in questo periodo	il non potersi abbracciare	Sí	attività sulle emozioni che provano in questo periodo facendogliele scrivere, ascolto di una storia in CAA e rappresentazioni grafiche			rivoluzione, trasformazione (occasione per cambiare), incendio (che divampa, si diffonde, compromette, distrugge)	avversario (in una partita, che ha un suo obiettivo, su cui dobbiamo prevalere); mostro, fantasma (non si vede, incombe, fa paura)	incendio (da contenere, di cui ridurre i danni)	gioco di ruolo/lavoro di gruppo (collaborazione)	alleati (nel conflitto contro il virus), compagni (di avventura, viaggio, sulla stessa barca), sostegno, fonte di energia (per andare avanti, per affrontare le difficoltà, ricominciare)	guide (che esplorano, ci conducono alla via d’uscita…), eroi, supereroi (con doti superiori alla media, capaci di misurarsi con eventi anomali)	arma di contrattacco (contro l'attacco del virus, per vincere le sue "truppe"), strategia, trucco (per boicottare il virus, indebolirlo), punto di svolta (nel percorso di cambiamento avviato dalla pandemia)	ripartenza (dopo aver superato un ostacolo), riconquista della libertà	ripartenza, punto d'uscita	No		No		pazienza, condivisione, spazio, relazioni		come un vulcano che quando esplode colpisce molte persone	cercare delle strategie per vivere questo periodo in modo più positivo anche con l'utilizzo di metafore	Sí	vulcano, terremoto		no		si		si
105	Dichiaro di aver letto e compreso l'informativa sul trattamento dei dati personali.	62	M	LAUREA IN GIURISPRUDENZA	educatore servizio integrazione scolastica	NESSUNA IN PARTICOLARE	1	Scuola secondaria di I grado	L'ISOLA		SOLITUDINE RIFLESSIONE CAMBIAMENTO		Sí	COME UN PERIODO DI ALLENAMENTO ALLA RIFLESSIONE	LA NOIA	No				tempesta (con nave in balìa delle onde, barca che rischia di affondare), gioco (con regole, ricerca di soluzioni, strategie…)	allarme / messaggero (che ci sveglia, segnala problemi globali)	terremoto (che fa tremare terra sotto i piedi, toglie stabilità, crea insicurezza)	pausa-sospensione, parentesi (dall’ordinario, per riflettere, tornare in sé)	maschere/alieni (non vediamo i loro volti), compagni (di avventura, viaggio, sulla stessa barca)	nuovi protagonisti (che erano in ombra, che vengono in primo piano rispetto ad altri personaggi)	allenatore (per istruire il nostro corpo a reagire)	ripartenza (dopo aver superato un ostacolo)	L'ISOLA	No		No		pazienza, solidarietà		MOSTRO FANTASMA MORTE	ESTERNARE LA PAURA	No			NO		SI		SI
106	Dichiaro di aver letto e compreso l'informativa sul trattamento dei dati personali.	35	F	specializzazione quadriennale post diploma	educatore servizio integrazione scolastica		10	Scuola primaria	mondo		contagio, virus, opportunità, sofferenza, disorientamento		Sí	cambiamento-temporaneità-necessità di collaborazione-possibilità di condividere esperienza. Narrazioni relative alla preoccupazione e al coraggio, alla casa, esperienze con linguaggi espressivi	qualcosa che non si vede ma che possiamo disegnare, ricerca di spiegazioni a loro modo scientifiche di virus, morte, e motivazioni di distanza, cambiamenti, stare in casa, mascherine	No				partita (da vincere, in cui competere...), gioco (con regole, ricerca di soluzioni, strategie…), rivoluzione, trasformazione (occasione per cambiare)	nemico, conquistatore (contro cui difendersi, contro cui reagire), montagna (ostacolo da superare), allarme / messaggero (che ci sveglia, segnala problemi globali)	incendio (da contenere, di cui ridurre i danni), domino, reazione a catena, passaparola (da spezzare, interrompere), terremoto (che fa tremare terra sotto i piedi, toglie stabilità, crea insicurezza), fiume che rompe argini (evento da prevenire, che dipende da errori)	pausa-sospensione, parentesi (dall’ordinario, per riflettere, tornare in sé), gioco di ruolo/lavoro di gruppo (collaborazione), riparo/rifugio (in cui stare al sicuro)	attori protagonisti (tutti hanno missione, ruolo importante), alleati (nel conflitto contro il virus), compagni (di avventura, viaggio, sulla stessa barca), sostegno, fonte di energia (per andare avanti, per affrontare le difficoltà, ricominciare)	guide (che esplorano, ci conducono alla via d’uscita…), angeli (che custodiscono, proteggono…)	arma di contrattacco (contro l'attacco del virus, per vincere le sue "truppe"), allenatore (per istruire il nostro corpo a reagire), strategia, trucco (per boicottare il virus, indebolirlo), punto di svolta (nel percorso di cambiamento avviato dalla pandemia)	ripartenza (dopo aver superato un ostacolo)	ripartenza	Sí	riparo-rifugio	Sí	impossibilità stare vicini-possibilità di trovare altri mezzi	cura come atteggiamento etico e responsabilità reciproca, condivisione, solidarietà, spazio, viaggio, relazioni	condividere cambiamento in senso molto allargato, avere difficoltà che non riguardano una colpa e che si possono condividere	mostro, lupo, insetto	visualizzare, dare una spiegazione, chiedere spiegazioni	No			guerra, fenomeni incontrollati, incontrollabili insuperabili, punizioni		vaccino quale allenatore		quelle legate al senso di possibilità, condivisione maturazione collaborazione cambiamento partecipato attivo, responsabilità, cura reciproca
107	Dichiaro di aver letto e compreso l'informativa sul trattamento dei dati personali.	61	F	Laurea	insegnante	Lettere	42	Scuola secondaria di I grado	Mondo in gabbia		Globalità		Sí	Evento che coinvolge tutti e verso cui il comportamento di ognuno è responsabilità verso tutto	Virus , infezione, paura , responsabile sicurezza ...	Sí	Discussioni di gruppo, ricerca di informazioni attendibili, di fake news, scrittura creativa di racconti	Lettura scientifica del fenomeno e confronto sulle informazioni distorte e sulle modalità di formazioni delle stesse		guerra (da combattere, in cui eliminare il nemico...), partita (da vincere, in cui competere...), gioco (con regole, ricerca di soluzioni, strategie…)	avversario (in una partita, che ha un suo obiettivo, su cui dobbiamo prevalere); ordigno esplosivo (da disinnescare, rendere inoffensivo)	attacco militare, campagna militare (ampia, distribuita su più fronti, con truppe organizzate), domino, reazione a catena, passaparola (da spezzare, interrompere)	contrattacco, resistenza (per opporsi, per non essere annientati, vinti), riparo/rifugio (in cui stare al sicuro)	alleati (nel conflitto contro il virus), compagni (di avventura, viaggio, sulla stessa barca)	guide (che esplorano, ci conducono alla via d’uscita…), angeli (che custodiscono, proteggono…), eroi, supereroi (con doti superiori alla media, capaci di misurarsi con eventi anomali)	arma di contrattacco (contro l'attacco del virus, per vincere le sue "truppe"), via di uscita, tasto "esc" (dal campo di azione del virus), punto di svolta (nel percorso di cambiamento avviato dalla pandemia)	rinascita, rinnovamento, ripartenza (dopo aver superato un ostacolo)	Altri come alleati	Sí	Covid come nemico	No		resilienza, cura come atteggiamento etico e responsabilità reciproca		Lotta	Attivarsi per reagire al contagio	Sí	Uniti si vince	L'importanza di sostenerci reciprocamente per sconfiggere il virus	Quelle che sottolineano soltanto il disastro sanitario		Si		Si
108	Dichiaro di aver letto e compreso l'informativa sul trattamento dei dati personali.	46	F	laurea in Scienze della Formazione primaria	insegnante	italiano	6	Scuola primaria	persone isolate chiuse in gabbia che urlano		rabbia, pazzia, intolleranza, tristezza		Sí	ho cercato di vedere un aspetto positivo: il trovare strategie nuove per realizzare nuovi obbiettivi.	rabbia, solitudine, passività	No				gioco (con regole, ricerca di soluzioni, strategie…), rivoluzione, trasformazione (occasione per cambiare)	montagna (ostacolo da superare)	fiume che rompe argini (evento da prevenire, che dipende da errori)	gioco di ruolo/lavoro di gruppo (collaborazione), esperimento collettivo (non siamo certi dei risultati, andiamo per tentativi)	alleati (nel conflitto contro il virus), compagni (di avventura, viaggio, sulla stessa barca), sostegno, fonte di energia (per andare avanti, per affrontare le difficoltà, ricominciare)	guide (che esplorano, ci conducono alla via d’uscita…), vittime (si sacrificano per il bene della collettività)	neutralizzatore, domatore (che deve rendere meno pericoloso il virus, permette di conviverci)	rinascita, rinnovamento, ripartenza (dopo aver superato un ostacolo)	svolta	No		No	sofferenza, malessere	pazienza, condivisione, tempo, spazio, relazioni		guerra	comprendere il vissuto degli altri	Sí	svolta, rinascita	positivi	guerra, tsunami		rinascita, risveglio		risveglio
109	Dichiaro di aver letto e compreso l'informativa sul trattamento dei dati personali.	41	F	Laurea in scienze dell'educazione	insegnante	Matematica storia scienze musica arte	20	Scuola primaria	Preoccupazione		Ansia paura smarrimento famiglia		Sí	Ho chiesto ai bambini come si sentivamo ma non ho dato io una immagine	Noia stanchezza solitudine	No				notte, tenebre, incubo (che deve finire, da rischiarare…)	nemico, conquistatore (contro cui difendersi, contro cui reagire), avversario (in una partita, che ha un suo obiettivo, su cui dobbiamo prevalere)	Non ricordo	pausa-sospensione, parentesi (dall’ordinario, per riflettere, tornare in sé)	compagni (di avventura, viaggio, sulla stessa barca), sostegno, fonte di energia (per andare avanti, per affrontare le difficoltà, ricominciare)	angeli (che custodiscono, proteggono…)	via di uscita, tasto "esc" (dal campo di azione del virus)	ripartenza (dopo aver superato un ostacolo)	Non ricordo	No		No	Isolamento e solitudine	resilienza, solidarietà, tempo, relazioni	Relazioni da valoriazzare in quanto non scontate	Nessuna	Non so	No	Utilizzo un linguaggio più semplice e immediato. Personalmente non amo utilizzare metafore		Non saprei		Non le ricordo tutte e non le vedo più, non posso tornare indietro nel form		Non so. Mi dispiace
110	Dichiaro di aver letto e compreso l'informativa sul trattamento dei dati personali.	53	F	diploma magistrale	educatore servizi territoriali		1anno e 6 masi	Scuola primaria	tante persone lontane		complessità		Sí	in modo realistico	prigione/virus che ti prende/ distanza	No				partita (da vincere, in cui competere...), rivoluzione, trasformazione (occasione per cambiare)	nemico, conquistatore (contro cui difendersi, contro cui reagire), mostro, fantasma (non si vede, incombe, fa paura)	domino, reazione a catena, passaparola (da spezzare, interrompere), terremoto (che fa tremare terra sotto i piedi, toglie stabilità, crea insicurezza)	pausa-sospensione, parentesi (dall’ordinario, per riflettere, tornare in sé), gioco di ruolo/lavoro di gruppo (collaborazione), riparo/rifugio (in cui stare al sicuro)	attori protagonisti (tutti hanno missione, ruolo importante), alleati (nel conflitto contro il virus), sostegno, fonte di energia (per andare avanti, per affrontare le difficoltà, ricominciare)	macchine (infaticabili, lavorano senza sosta), nuovi protagonisti (che erano in ombra, che vengono in primo piano rispetto ad altri personaggi)	via di uscita, tasto "esc" (dal campo di azione del virus), punto di svolta (nel percorso di cambiamento avviato dalla pandemia)	liberazione (da un'invasione, occupazione), ritorno della luce, miracolo, ripartenza (dopo aver superato un ostacolo)	liberazione	Sí	ritorno alla luce/partita/rivoluzione	No	distanziarsi per non passarsi il virus	condivisione, tempo, viaggio		guerra	il bisogno di combattere il virus	No			guerra/follia		trasformazione		rinascita/rinnovamento
111	Dichiaro di aver letto e compreso l'informativa sul trattamento dei dati personali.	28	F	laurea in scienze dell'educazione in canto lirico	educatore servizio integrazione scolastica		2	Scuola secondaria di I grado	un mondo incomunicabile che ha deciso di voler comunicare		sarto, tenaglia, grezzo e ruvido		Sí	ho descritto questo evento come qualcosa che non abbiamo scelto e che è stato difficile da controllare	il non potersi vedere e giocare toccandosi	No				rivoluzione, trasformazione (occasione per cambiare)	colpo/mazzata/scossa (che scuote, che abbatte, destabilizza)	valanga, tsunami-alluvione (che travolge, imprevedibile, incontenibile…)	clausura, ascesi (che rivela cose nascoste, prima invisibili)	sostegno, fonte di energia (per andare avanti, per affrontare le difficoltà, ricominciare)	soldati (nella guerra al virus)	allenatore (per istruire il nostro corpo a reagire)	rinascita, rinnovamento	momento per cambiare	Sí	clausura ascesi	Sí	distanziamento come limite	cura come atteggiamento etico e responsabilità reciproca, condivisione, solidarietà, relazioni	si trova e sperimenta un nuovo modo di condividere	covid come nemico e cattivo, come invincibile se non perdendo qualcosa	servono per spiegare i nuovi comportamenti da dover adottare, serve per spiegare la distanza e il dolore che ci sta dietro	No			covid come nemico		medici come soldati		caos, tempesta
112	Dichiaro di aver letto e compreso l'informativa sul trattamento dei dati personali.	26	F	Laurea triennale in Scienze dell'educazione	educatore servizio integrazione scolastica		6	Scuola primaria	un mostro invisibile		paura, incertezza		Sí	i rischi del non rispettare le regole	malattia grave, contagio e morte	No				guerra (da combattere, in cui eliminare il nemico...), partita (da vincere, in cui competere...), notte, tenebre, incubo (che deve finire, da rischiarare…), follia (caos, squilibrio), dittatura (libertà compromesse, abusi di potere, controllo)	nemico, conquistatore (contro cui difendersi, contro cui reagire), avversario (in una partita, che ha un suo obiettivo, su cui dobbiamo prevalere), mostro, fantasma (non si vede, incombe, fa paura)	incendio (da contenere, di cui ridurre i danni), valanga, tsunami-alluvione (che travolge, imprevedibile, incontenibile…), fiume che rompe argini (evento da prevenire, che dipende da errori)	abisso, tunnel (assenza di luce, non si vede l'uscita), esperimento collettivo (non siamo certi dei risultati, andiamo per tentativi), prigione (impotenza, assenza di libertà, costrizione fisica)	alleati (nel conflitto contro il virus), maschere/alieni (non vediamo i loro volti), dispersi (di cui abbiamo perso le notizie, che non possiamo incontrare), pedine (da piazzare, organizzare in una strategia), burattini, marionette (in balìa delle decisioni altrui)	macchine (infaticabili, lavorano senza sosta), soldati (nella guerra al virus)	arma di contrattacco (contro l'attacco del virus, per vincere le sue "truppe"), via di uscita, tasto "esc" (dal campo di azione del virus), punto di svolta (nel percorso di cambiamento avviato dalla pandemia), neutralizzatore, domatore (che deve rendere meno pericoloso il virus, permette di conviverci)	liberazione (da un'invasione, occupazione), salvezza / vittoria (trovare scampo), ritorno della luce, miracolo, rinascita, rinnovamento, ripartenza (dopo aver superato un ostacolo), riconquista della libertà	Liberazione e ripartenza	Sí	Mostro invisibile, liberazione, ripresa	Sí	Distanziamento fisico ma anche sociale nel senso di una serie di regressioni nelle abilità socio-relazionali dei bambini	resilienza, pazienza, cura come atteggiamento etico e responsabilità reciproca, tempo, relazioni	Resistendo questo tempo tutti insieme, senza il contatto fisico ma uniti con i cuori, riusciremo a sconfiggere il nemico	Mostro	Chiamare mostro il covid serve ai bambini per identificarlo come qualcosa di negativo che ha portato via loro la tanto amata normalità	No			Reclusione o chiusura forzata quando si parla delle misure di contenimento del contagio		Contagio come incendio, malattia come mostro		Contagio come incendio e come valanga di neve e tempesta, malattia come mostro
113	Dichiaro di aver letto e compreso l'informativa sul trattamento dei dati personali.	37	F	Triennale biologia, magistrale psicologia clinica e della riabilitazione, master di I liv autismo e disturbi dello sviluppo	educatore servizio integrazione scolastica		2	Scuola secondaria di I grado	Un paesaggio congelato con abitanti impauriti		Controllo, rigidità, confusione, isolamento, allontanamento, reinventarsi, nuove possibilità		Sí	In termini biologici per porre attenzione al possibile contagio e a come evitarlo e dal punto empatico per provare a parlare di come si sentono e si sono sentiti i ragazzi.	Descrizioni riguardo alla fatica del rispettare le regole, al periodo del lockdown in cui si sentivano isolati e annoiati e all'impossibilità di uscire e ritrovarsi tutti insieme	No				rivoluzione, trasformazione (occasione per cambiare)	allarme / messaggero (che ci sveglia, segnala problemi globali); mostro, fantasma (non si vede, incombe, fa paura)	colonizzazione (di parassita, alieni…), Liquido che si rovescia e si espande	gioco di ruolo/lavoro di gruppo (collaborazione)	attori protagonisti (tutti hanno missione, ruolo importante), compagni (di avventura, viaggio, sulla stessa barca), sostegno, fonte di energia (per andare avanti, per affrontare le difficoltà, ricominciare)	Persone particolarmente propense all'aiuto e alla cura dell'altro	arma di contrattacco (contro l'attacco del virus, per vincere le sue "truppe"), strategia, trucco (per boicottare il virus, indebolirlo)	rinascita, rinnovamento, ripartenza (dopo aver superato un ostacolo), riconquista della libertà	Ripartenza, collaborazione, liquido che si espande	No		Sí	Legati all'utilizzo delle nuove tecnologie	resilienza, cura come atteggiamento etico e responsabilità reciproca, condivisione, solidarietà, tempo, viaggio, relazioni	Far attenzione pensando anche al bene degli altri(es nonni) Tempo frazionato, non più gestibile come tempo libero ma per seguire lezioni on line	Schifo, disastro, mostro,	Provare a far proprio un concetto astratto e così limitante le loro vite e abitudini	No			Si molte		Si		Si
114	Dichiaro di aver letto e compreso l'informativa sul trattamento dei dati personali.	43	M	Laurea in scienze politiche	educatore servizio integrazione scolastica		1	Scuola primaria	Un segnale stradale di stop		Blocco, sospensione, attenzione, paura		No		Nessuna	No				notte, tenebre, incubo (che deve finire, da rischiarare…)	avversario (in una partita, che ha un suo obiettivo, su cui dobbiamo prevalere); montagna (ostacolo da superare)	incendio (da contenere, di cui ridurre i danni)	pausa-sospensione, parentesi (dall’ordinario, per riflettere, tornare in sé), gioco di ruolo/lavoro di gruppo (collaborazione), contrattacco, resistenza (per opporsi, per non essere annientati, vinti)	attori protagonisti (tutti hanno missione, ruolo importante), maschere/alieni (non vediamo i loro volti)	guide (che esplorano, ci conducono alla via d’uscita…), angeli (che custodiscono, proteggono…)	portiere - filtro (che impedisce al virus di colpirci, lo fa attendere), punto di svolta (nel percorso di cambiamento avviato dalla pandemia)	rinascita, rinnovamento, ripartenza (dopo aver superato un ostacolo)	Ripartenza	No		No		resilienza, pazienza, relazioni		Nessuna	Fare capire meglio la pandemia, fare accettare meglio le misure di contenimento	No			Quello che indicano il virus come nemico, perché creano ansia e paura.		Il concetto di relazioni, perché fa leva su un aspetto positivo della quotidianità dei bambini.		Non saprei.
115	Dichiaro di aver letto e compreso l'informativa sul trattamento dei dati personali.	45	F	laurea in Scienze dell'Educazione	insegnante	matematica	13	Scuola primaria	una barca in mezzo al mare		nessuno si salva da solo		Sí	per spiegare semplici regole per evitare il contagio e continuare a stare insieme	attenzione all'uso della mascherina e ad evitare assembramenti	Sí	video di presentazione regolamento covid a scuola; scrittura libera sul tema: che cosa di buono e bello hai imparato nel periodo di lockdown	valorizzato la condivisione degli intrattenimenti, passioni, interessi emersi dai vari alunni		tempesta (con nave in balìa delle onde, barca che rischia di affondare), gioco (con regole, ricerca di soluzioni, strategie…)	avversario (in una partita, che ha un suo obiettivo, su cui dobbiamo prevalere)	fiume che rompe argini (evento da prevenire, che dipende da errori)	gioco di ruolo/lavoro di gruppo (collaborazione)	compagni (di avventura, viaggio, sulla stessa barca), sostegno, fonte di energia (per andare avanti, per affrontare le difficoltà, ricominciare)	guide (che esplorano, ci conducono alla via d’uscita…), angeli (che custodiscono, proteggono…)	via di uscita, tasto "esc" (dal campo di azione del virus), punto di svolta (nel percorso di cambiamento avviato dalla pandemia)	ripartenza (dopo aver superato un ostacolo), riconquista della libertà	ripartenza	Sí	ritorno della luce, uscita dal tunnel	Sí	prendere la distanza da chi fa cose sbagliate	condivisione, tempo, spazio	spazio per stare distanziati, non si può più condividere	bisogna stare distanti un metro; c'è il covid non si può....attenti a non assembrarvi	paure trasmesse dagli adulti	Sí	nessuno si salva da solo	importanza di collaborare, sostenersi, muoversi nella stessa direzione	metafore legate alla guerra		gioco con regole per risolvere , strategie comuni e condivise		ritorno alla libertà, alla luce
116	Dichiaro di aver letto e compreso l'informativa sul trattamento dei dati personali.	30	F	Laurea triennale in scienze dei servizi sociali	educatore servizio integrazione scolastica		8	Scuola primaria	Una casa		Cinfusione		Sí	Come una situazione temporanea che ha cambiato certe cose ma che ci ha resi più forti	Il fatto di dover stare spesso a casa	No				gioco (con regole, ricerca di soluzioni, strategie…)	mostro, fantasma (non si vede, incombe, fa paura)	fiume che rompe argini (evento da prevenire, che dipende da errori)	gioco di ruolo/lavoro di gruppo (collaborazione)	maschere/alieni (non vediamo i loro volti)	agenti/agenti speciali (in una dittatura, del nuovo potere della medicina e della scienza)	allenatore (per istruire il nostro corpo a reagire)	ripartenza (dopo aver superato un ostacolo)	Ripartenza per la fine della pandemia	Sí	Ripartenza, maschere, mostro	No		resilienza, pazienza, solidarietà, relazioni	Tempo,pazienza, solidarieta	Mostro, mistero	Hanno lo scopo di darsi una spiegazione "normale" alla situazione	Sí	Un periodo in cui dobbiamo essere forti, perché insieme si puo sconfiggere l avversario che ora conosciamo	Cercare di non preoccupare i bimbi e fargli vedere la situazione da altri punti di vista	Mostro		Eroi, supereroi, gioco		Si
117	Dichiaro di aver letto e compreso l'informativa sul trattamento dei dati personali.	23	F	Laurea in scienze dell'educazione	educatore servizio integrazione scolastica		1	Scuola secondaria di I grado	Una gigantesca campana di vetro che chiude il mondo		Limitazioni, attenzione, caos		Sí		Gli spot pubblicitari sulle misure anti virus	No				follia (caos, squilibrio), rivoluzione, trasformazione (occasione per cambiare)	montagna (ostacolo da superare), allarme / messaggero (che ci sveglia, segnala problemi globali), mostro, fantasma (non si vede, incombe, fa paura)	valanga, tsunami-alluvione (che travolge, imprevedibile, incontenibile…), terremoto (che fa tremare terra sotto i piedi, toglie stabilità, crea insicurezza)	gioco di ruolo/lavoro di gruppo (collaborazione), riparo/rifugio (in cui stare al sicuro), esperimento collettivo (non siamo certi dei risultati, andiamo per tentativi)	attori protagonisti (tutti hanno missione, ruolo importante), compagni (di avventura, viaggio, sulla stessa barca), dispersi (di cui abbiamo perso le notizie, che non possiamo incontrare), sostegno, fonte di energia (per andare avanti, per affrontare le difficoltà, ricominciare)	guide (che esplorano, ci conducono alla via d’uscita…), angeli (che custodiscono, proteggono…), eroi, supereroi (con doti superiori alla media, capaci di misurarsi con eventi anomali)	punto di svolta (nel percorso di cambiamento avviato dalla pandemia), neutralizzatore, domatore (che deve rendere meno pericoloso il virus, permette di conviverci)	oasi/miraggio (che potrebbe essere un'illusione), rinascita, rinnovamento, ripartenza (dopo aver superato un ostacolo)	Un mostro che non si vede	Sí	Un mostro che non si vede, medici come eroi	Sí		pazienza, spazio, relazioni		Più che metafore, i ragazzi ricordano molto bene le parole degli spot pubblicitari che ricordano le misure anti covid da attuare	Per loro risultano frasi assordanti e fungono da guida ma molto spesso sono quasi oppressi e bombardate da queste notizie	No			I medici come giudici		Gli altri come attori protagonisti		Gioco di ruolo
118	Dichiaro di aver letto e compreso l'informativa sul trattamento dei dati personali.	42	F	Educatore professionale socio pedagogico	educatore servizio integrazione scolastica		Prima esperienza	Scuola primaria	Una grande nevicata che blocca la città		Attesa, attenzione, distanza		Sí	Mi è capitato di parlare del "viaggio"che fa il virus dentro alle goccioline	Il coronavirus è un "mostro invisibile".	No				Filo invisibile che ci collega tutti anche se siamo lontani	mostro, fantasma (non si vede, incombe, fa paura)	Al virus piace viaggiare dentro alle nostre goccioline. Insieme a noi viene a scuola, si riposa sui banchi, non ama il gel... Se urliamo senza mascherina fa salti lunghi lunghi	"il virus non deve viaggiare" (vorrei far presente che le insegnanti della classe in cui lavoro non hanno voluto assolutamente affrontare il discorso contagio, pandemia, etc., questi sono mi osservazioni durante i momenti informali con i bambini)	sostegno, fonte di energia (per andare avanti, per affrontare le difficoltà, ricominciare), "È bello stare insieme all'altro gruppo"	Non si è parlato di personale sanitario	strategia, trucco (per boicottare il virus, indebolirlo), Vaccino inteso come incantesimo/desiderio che fa sparire il coronavirus	ripartenza (dopo aver superato un ostacolo), "Quando finisce tutto il nostro gruppo sta insieme all'altro gruppo?"	"il viaggio del virus"	No		No	Per i bimbi di prima (6 anni) il distanziamento è non fare le cose con l'altro gruppo (classe divisa in due).	condivisione		Il coronavirus "È un mostro invisibile"	Queste metafore sono un codice che i bambini utilizzano per "aiutare" gli adulti ad avere meno paura, a stare più lontani dal problema. Queste metafore non partono da loro, le hanno assimilate, le usano per gioco.	Sí	Metafora del viaggio. Il viaggio del virus	Ho attribuito un significato scientifico.	Dittatura, pedine, esercito etc.		No		No
119	Dichiaro di aver letto e compreso l'informativa sul trattamento dei dati personali.	32	F	Laurea	educatore servizio integrazione scolastica		1	Scuola primaria	Una macchia di petrolio		Desolante, pericolosa, dolorosa, situazione che crea solitudine rassegnazione e distanza		Sí	Ho chiesto loro di descrivere questa situazione: i bimbi ne parlano come un grande peridoo di attesa, durante il quale le persone diventano più tristi, povere e rischiano di morire se si ammalano	Ho chiesto loro quali cambiamenti hanno avvertito maggiormente. Prevalgono lo stare a casa da scuola, non fare sport, non vedere parenti lontani	No				notte, tenebre, incubo (che deve finire, da rischiarare…), rivoluzione, trasformazione (occasione per cambiare), Sfida: alla nostra capacità di fare le cose nel rispetto delle regole, per il bene nostro e degli altri	montagna (ostacolo da superare), Malattia temporanea, come tante altre che nel tempo sono state sconfitte e per cui si è trovata una cura	domino, reazione a catena, passaparola (da spezzare, interrompere)	pausa-sospensione, parentesi (dall’ordinario, per riflettere, tornare in sé), gioco di ruolo/lavoro di gruppo (collaborazione), contrattacco, resistenza (per opporsi, per non essere annientati, vinti)	alleati (nel conflitto contro il virus), compagni (di avventura, viaggio, sulla stessa barca), sostegno, fonte di energia (per andare avanti, per affrontare le difficoltà, ricominciare)	Esperti, che possono fare una parte specifica in questo impegno collettivo grazie ai loro studi e competenzr	punto di svolta (nel percorso di cambiamento avviato dalla pandemia), Scoperta importante	ripartenza (dopo aver superato un ostacolo)	Gli altri come alleati nel collaborare	No		No	Lontani col corpo, vicini col cuore	pazienza, cura come atteggiamento etico e responsabilità reciproca, solidarietà, tempo, spazio, relazioni	Il tempo cambia le relazioni. Se non ne possiamo passare insieme rischiamo di perdere anche le reazioni. Bisogna trovare altri modi	Un qualcosa che non dimenticheremo mai, come un incidente o un grosso temporale che fa paura	Continuare a pensare che qualunque situazione, per quanto brutta, prima o poi passerà e sarà un ricordo	Sí	Macchia di petrolio	È grande, inquinante, ma sotto di lei c'è sempre il mare, pieno di vita, che andrà preservato e protetto anche dopo questo momento difficile	Sì, in particolare guerra per pandemia, miracolo per vaccino e soldati per medici		Le regole del gioco per vincere insieme		La stessa metafora del gioco
120	Dichiaro di aver letto e compreso l'informativa sul trattamento dei dati personali.	27	M	laurea	educatore servizio integrazione scolastica		3	Scuola primaria	una piazza gremita di gente		distanziamento		No		la pandemia è un virus che l'Italia è chiamata a combattere	No				gioco (con regole, ricerca di soluzioni, strategie…), follia (caos, squilibrio), rivoluzione, trasformazione (occasione per cambiare)	nemico, conquistatore (contro cui difendersi, contro cui reagire), avversario (in una partita, che ha un suo obiettivo, su cui dobbiamo prevalere), allarme / messaggero (che ci sveglia, segnala problemi globali), mostro, fantasma (non si vede, incombe, fa paura)	colonizzazione (di parassita, alieni…)	contrattacco, resistenza (per opporsi, per non essere annientati, vinti), esperimento collettivo (non siamo certi dei risultati, andiamo per tentativi)	attori protagonisti (tutti hanno missione, ruolo importante), alleati (nel conflitto contro il virus), compagni (di avventura, viaggio, sulla stessa barca), sostegno, fonte di energia (per andare avanti, per affrontare le difficoltà, ricominciare)	nuovi protagonisti (che erano in ombra, che vengono in primo piano rispetto ad altri personaggi)	via di uscita, tasto "esc" (dal campo di azione del virus), strategia, trucco (per boicottare il virus, indebolirlo), punto di svolta (nel percorso di cambiamento avviato dalla pandemia)	ripartenza (dopo aver superato un ostacolo)	Trasformazione	No		Sí		cura come atteggiamento etico e responsabilità reciproca, condivisione, spazio, relazioni	spazio	il covid è un mostro che l'Italia deve combattere e i medici sono i super eroi chiamati a sconfiggerlo	Secondo me ha il senso di avvicinarli a una lettura più profonda e strategica del contesto e delle situazioni che stiamo vivendo	No			no		cura, gioco, condivisione		follia
121	Dichiaro di aver letto e compreso l'informativa sul trattamento dei dati personali.	28	F	Laurea in Scienze della Formazione Primaria	insegnante	Inglese, Scienze, Storia, Tecnologia, Ed Motoria, Arte e Immagine	0	Scuola primaria	Un'aquila in gabbia		Sacrificio, stanchezza, delusione		Sí		Impossibilità di fare le cose che facevano prima	No				partita (da vincere, in cui competere...), notte, tenebre, incubo (che deve finire, da rischiarare…)	nemico, conquistatore (contro cui difendersi, contro cui reagire), montagna (ostacolo da superare), ordigno esplosivo (da disinnescare, rendere inoffensivo)	incendio (da contenere, di cui ridurre i danni), treno che deraglia (evento da prevenire, che dipende da errori), fiume che rompe argini (evento da prevenire, che dipende da errori)	gioco di ruolo/lavoro di gruppo (collaborazione), riparo/rifugio (in cui stare al sicuro)	alleati (nel conflitto contro il virus), sostegno, fonte di energia (per andare avanti, per affrontare le difficoltà, ricominciare)	guide (che esplorano, ci conducono alla via d’uscita…), angeli (che custodiscono, proteggono…), eroi, supereroi (con doti superiori alla media, capaci di misurarsi con eventi anomali)	arma di contrattacco (contro l'attacco del virus, per vincere le sue "truppe"), via di uscita, tasto "esc" (dal campo di azione del virus), punto di svolta (nel percorso di cambiamento avviato dalla pandemia)	salvezza / vittoria (trovare scampo), rinascita, rinnovamento, ripartenza (dopo aver superato un ostacolo)	Ripartenza	Sí	Angeli	No		pazienza, solidarietà, relazioni		Mostro da abbattere	Cercare di dare una identità al virus e cercare una strategia per allontanarlo da sé e combatterlo	Sí			Dittatura		Sono quasi tutte molto interessanti		Sono metafore che, più o meno, si tendono ad usare con i più piccoli per cercare di farli ragionare su un fenomeno tanto grande quanto imprevedibile, per renderli più responsabili
122	Dichiaro di aver letto e compreso l'informativa sul trattamento dei dati personali.	42	M	maturità scientifica	educatore servizi territoriali		quinta primaria	Scuola primaria	velo		distacco, separazione, condivisione		Sí	da un punto di vista scientifico; da un punto di vista di responsabilità collettiva; da un punto di vista di introspezione personale;	paura, solitudine, tempo da organizzare	Sí	Discussioni e rielaborazioni sui propri vissuti, e abbiamo pensato a cosa poter metaforicamente regalare nel periodo di Natale	Abbiamo realizzato film in stop motion e testi per visualizzare differenti aspetti		partita (da vincere, in cui competere...), gioco (con regole, ricerca di soluzioni, strategie…), rivoluzione, trasformazione (occasione per cambiare)	colpo/mazzata/scossa (che scuote, che abbatte, destabilizza)	valanga, tsunami-alluvione (che travolge, imprevedibile, incontenibile…)	gioco di ruolo/lavoro di gruppo (collaborazione), riparo/rifugio (in cui stare al sicuro)	attori protagonisti (tutti hanno missione, ruolo importante), minaccia / untori / spie (qualcuno di cui diffidare), alleati (nel conflitto contro il virus), compagni (di avventura, viaggio, sulla stessa barca)	angeli (che custodiscono, proteggono…), vittime (si sacrificano per il bene della collettività)	via di uscita, tasto "esc" (dal campo di azione del virus)	ripartenza (dopo aver superato un ostacolo), riconquista della libertà	ripartenza	Sí	valanga e rifugio	Sí	isolamento, lontananza	pazienza, cura come atteggiamento etico e responsabilità reciproca, condivisione, tempo, spazio, viaggio, relazioni	più che altro, i bambini danno più spessore al significato di queste parole, come a percepirne un differente peso	scatola da scoprire, montagne da scalare	di migliore chiarezza	Sí	metafore legate alla visualizzazione di piccoli e bellissimi oggetti, importanti da soffermare lo sguardo	riscopriamo le cose veramente importanti e che donano felicità	nessuna, da un punto di vista educativo non possono esserci censure. Andranno piuttosto discusse		grande gioco da giocare		nessuna

## Sheet: grafici scelta multipla
metafora	risposte
nemico, conquistatore (contro cui difendersi, contro cui reagire)	35	28.6885
montagna (ostacolo da superare)	40	32.7869
allarme / messaggero (che ci sveglia, segnala problemi globali)	48	39.3443
colpo/mazzata/scossa (che scuote, che abbatte, destabilizza)	23	18.8525
mostro, fantasma (non si vede, incombe, fa paura)	39	31.9672
avversario (in una partita, che ha un suo obiettivo, su cui dobbiamo prevalere)	46	37.7049
fiamma (che cerca combustibile, brucia) / pioggia (che si accumula, trova crepe, si infiltra)	6	4.91803
ordigno esplosivo (da disinnescare, rendere inoffensivo)	5	4.09836
altro	8	6.55738
		0
metafore	riposte
tempesta (con nave in balìa delle onde, barca che rischia di affondare)	16	13.1148	14
guerra (da combattere, in cui eliminare il nemico...)	26	21.3115	22	25+1 in altro
partita (da vincere, in cui competere...)	40	32.7869	33
gioco (con regole, ricerca di soluzioni, strategie…)	50	40.9836	41
notte, tenebre, incubo (che deve finire, da rischiarare…)	28	22.9508	23
follia (caos, squilibrio)	18	14.7541	15
rivoluzione, trasformazione (occasione per cambiare)	66	54.0984	55
dittatura (libertà compromesse, abusi di potere, controllo)	11	9.01639	10
incendio (che divampa, si diffonde, compromette, distrugge)	7	5.7377	6
altro	15	12.2951	13
	122
metafora	tempesta (con nave in balìa delle onde, barca che rischia di affondare)	guerra (da combattere, in cui eliminare il nemico...)	partita (da vincere, in cui competere...)	gioco (con regole, ricerca di soluzioni, strategie…)	notte, tenebre, incubo (che deve finire, da rischiarare…)	follia (caos, squilibrio)	rivoluzione, trasformazione (occasione per cambiare)	dittatura (libertà compromesse, abusi di potere, controllo)	incendio (che divampa, si diffonde, compromette, distrugge)	altro
risposte	16	26	40	50	28	18	66	11	7	15
metafore	Colonna1
tempesta (con nave in balìa delle onde, barca che rischia di affondare)	14
guerra (da combattere, in cui eliminare il nemico...)	21
partita (da vincere, in cui competere...)	33
gioco (con regole, ricerca di soluzioni, strategie…)	41
notte, tenebre, incubo (che deve finire, da rischiarare…)	23
follia (caos, squilibrio)	15
rivoluzione, trasformazione (occasione per cambiare)	55
dittatura (libertà compromesse, abusi di potere, controllo)	10
incendio (che divampa, si diffonde, compromette, distrugge)	6
altro	13
metafore	Colonna1
pausa-sospensione, parentesi (dall’ordinario, per riflettere, tornare in sé)	38
clausura, ascesi (che rivela cose nascoste, prima invisibili)	7
gioco di ruolo/lavoro di gruppo (collaborazione)	86
contrattacco, resistenza (per opporsi, per non essere annientati, vinti)	30
abisso, tunnel (assenza di luce, non si vede l'uscita)	8
riparo/rifugio (in cui stare al sicuro)	34
esperimento collettivo (non siamo certi dei risultati, andiamo per tentativi)	33
prigione (impotenza, assenza di libertà, costrizione fisica)	14
altro	5
Colonna1	Colonna2
attori protagonisti (tutti hanno missione, ruolo importante)	45
minaccia / untori / spie (qualcuno di cui diffidare)	8
alleati (nel conflitto contro il virus)	52
maschere/alieni (non vediamo i loro volti)	11
compagni (di avventura, viaggio, sulla stessa barca)	81
dispersi (di cui abbiamo perso le notizie, che non possiamo incontrare)	7
sostegno, fonte di energia (per andare avanti, per affrontare le difficoltà, ricominciare)	67
pedine (da piazzare, organizzare in una strategia)	2
burattini, marionette (in balìa delle decisioni altrui)	8
altro	4
Colonna1	Colonna2
liberazione (da un'invasione, occupazione)	37
salvezza / vittoria (trovare scampo)	13
ritorno della luce, miracolo	22
oasi/miraggio (che potrebbe essere un'illusione)	10
rinascita, rinnovamento	68
ripartenza (dopo aver superato un ostacolo)	85
riconquista della libertà	47
altro	5
Colonna1	Colonna2
incendio (da contenere, di cui ridurre i danni)	20
attacco militare, campagna militare (ampia, distribuita su più fronti, con truppe organizzate)	13
valanga, tsunami-alluvione (che travolge, imprevedibile, incontenibile…)	26
treno che deraglia (evento da prevenire, che dipende da errori)	9
domino, reazione a catena, passaparola (da spezzare, interrompere)	47
terremoto (che fa tremare terra sotto i piedi, toglie stabilità, crea insicurezza)	34
colonizzazione (di parassita, alieni…)	14
fiume che rompe argini (evento da prevenire, che dipende da errori)	33
altro	9
